# Supplementary material for: CXCL12 and IL7R as Novel Therapeutic Targets for Liver Hepatocellular Carcinoma Are Correlated With Somatic Mutations and the Tumor Immunological Microenvironment
Source: Front Oncol. 2020 Dec 4;10:574853. doi: 10.3389/fonc.2020.574853 (PMC7746863; doi:10.3389/fonc.2020.574853)
Supplement: Supplementary file 1 [file DataSheet_1.zip]

Archive with 13 entries (12 files):
- Additional file/
- Additional file/Figure S1_Hub gene OS and RFS analysis.pdf
- Additional file/Table S10_ATAC hub gene and correlated regulator.xlsx
- Additional file/Table S11_Baseline characteristics of patients performed RNA-seq.xlsx
- Additional file/Table S1_immune scores.xlsx
- Additional file/Table S2_DEGs_diffSig.xlsx
- Additional file/Table S3_GO analysis results.xlsx
- Additional file/Table S4_CIBERSORT_Immune infiltration value.xlsx
- Additional file/Table S5_Immune regulatory network_HR.xlsx
- Additional file/Table S6_KEGG network.xlsx
- Additional file/Table S7_Gene-Immunocyte correlation.xlsx
- Additional file/Table S8_TMB_.csv
- Additional file/Table S9_The information of CXCL12-related DNA methylation site.xlsx
