# Supplementary material for: CXCL12 and IL7R as Novel Therapeutic Targets for Liver Hepatocellular Carcinoma Are Correlated With Somatic Mutations and the Tumor Immunological Microenvironment
Source: Front Oncol. 2020 Dec 4;10:574853. doi: 10.3389/fonc.2020.574853 (PMC7746863; doi:10.3389/fonc.2020.574853)
Supplement: Supplementary file 1 [file DataSheet_1.zip › Additional file/Table S10_ATAC hub gene and correlated regulator.xlsx]

## Sheet: Sheet1
	Hub gene	Top regulator	Correlation		Hub gene	Top regulator	Correlation
	IL7R	TSGA10	0.88		CXCL12	TGFBRAP1	0.919
	IL7R	SHISA5	0.877		CXCL12	LOC102724009	0.909
	IL7R	CFAP70	0.844		CXCL12	CHRNG	0.879
	IL7R	ABCC1	0.83		CXCL12	PDIA6	0.869
	IL7R	ZNF143	0.829		CXCL12	ADCY10	0.862
