# Supplementary material for: CXCL12 and IL7R as Novel Therapeutic Targets for Liver Hepatocellular Carcinoma Are Correlated With Somatic Mutations and the Tumor Immunological Microenvironment
Source: Front Oncol. 2020 Dec 4;10:574853. doi: 10.3389/fonc.2020.574853 (PMC7746863; doi:10.3389/fonc.2020.574853)
Supplement: Supplementary file 1 [file DataSheet_1.zip › Additional file/Table S11_Baseline characteristics of patients performed RNA-seq.xlsx]

## Sheet: Sheet1
Characteristics	Case 1	Case 2	Case 3	Case 4	Case 5
Gender	Male	Female	Male	Male	Female
Age (years)	54	61	48	42	25
TNM stage	II	III	III	III	II
Pathological diagnosis	HCC, small nodular cirrhosis	HCC, mixed nodular cirrhosis	HCC, small nodular cirrhosis	HCC, small nodular cirrhosis	HCC, chronic hepatitis
Edmondson classification of HCC	II	III	Ⅱ-Ⅲ	III	Ⅱ-Ⅲ
RFS (mouths)	5	2	11	2	13
OS (mouths)	13	14	14	15	16
