# Supplementary material for: CXCL12 and IL7R as Novel Therapeutic Targets for Liver Hepatocellular Carcinoma Are Correlated With Somatic Mutations and the Tumor Immunological Microenvironment
Source: Front Oncol. 2020 Dec 4;10:574853. doi: 10.3389/fonc.2020.574853 (PMC7746863; doi:10.3389/fonc.2020.574853)
Supplement: Supplementary file 1 [file DataSheet_1.zip › Additional file/Table S1_immune scores.xlsx]

## Sheet: immune scores
Sample	StromalScore	ImmuneScore	ESTIMATEScore
TCGA-2V-A95S-01A	-455.133	1336.92	881.784
TCGA-2Y-A9GS-01A	-495.076	1.70792	-493.368
TCGA-2Y-A9GT-01A	-109.553	694.776	585.222
TCGA-2Y-A9GU-01A	-980.211	-859.748	-1839.96
TCGA-2Y-A9GV-01A	-3.92224	131.169	127.246
TCGA-2Y-A9GW-01A	1.81296	743.78	745.593
TCGA-2Y-A9GX-01A	797.323	924.215	1721.54
TCGA-2Y-A9GY-01A	-853.968	972.662	118.694
TCGA-2Y-A9GZ-01A	-977.091	-999.894	-1976.98
TCGA-2Y-A9H0-01A	-941.063	117.454	-823.609
TCGA-2Y-A9H1-01A	-873.193	352.354	-520.839
TCGA-2Y-A9H2-01A	-928.895	-23.2955	-952.191
TCGA-2Y-A9H3-01A	-146.389	948.984	802.596
TCGA-2Y-A9H4-01A	-802.17	-120.843	-923.013
TCGA-2Y-A9H5-01A	-267.879	-386.881	-654.76
TCGA-2Y-A9H6-01A	103.15	270.764	373.914
TCGA-2Y-A9H7-01A	-1090.25	-457.002	-1547.26
TCGA-2Y-A9H8-01A	-941.805	164.072	-777.733
TCGA-2Y-A9H9-01A	-673.577	-376.899	-1050.48
TCGA-2Y-A9HA-01A	-928.74	-613.868	-1542.61
TCGA-2Y-A9HB-01A	-223.303	174.161	-49.1417
TCGA-3K-AAZ8-01A	-1088.12	-368.307	-1456.42
TCGA-4R-AA8I-01A	-739.055	-416.971	-1156.03
TCGA-5C-A9VG-01A	-461.781	-1007.01	-1468.79
TCGA-5C-A9VH-01A	-145.52	-484.932	-630.452
TCGA-5C-AAPD-01A	-319.356	955.89	636.534
TCGA-5R-AA1C-01A	-822.874	-381.738	-1204.61
TCGA-5R-AA1D-01A	1238.54	307.727	1546.26
TCGA-5R-AAAM-01A	614.55	329.016	943.566
TCGA-BC-4072-01B	-189.267	643.054	453.788
TCGA-BC-4073-01B	54.2275	1142.39	1196.62
TCGA-BC-A10Q-01A	-800.486	-433.686	-1234.17
TCGA-BC-A10Q-11A	-184.412	-262.165	-446.576
TCGA-BC-A10R-01A	-30.1812	-545.745	-575.926
TCGA-BC-A10R-11A	126.099	516.136	642.235
TCGA-BC-A10S-01A	95.8049	358.537	454.342
TCGA-BC-A10T-01A	154.669	-465.317	-310.648
TCGA-BC-A10T-11A	-75.799	58.713	-17.086
TCGA-BC-A10U-01A	-1156.8	-510.941	-1667.74
TCGA-BC-A10U-11A	-220.889	-143.182	-364.071
TCGA-BC-A10W-01A	-605.196	-106.036	-711.232
TCGA-BC-A10W-11A	-86.8105	372.712	285.901
TCGA-BC-A10X-01A	377.382	115.693	493.075
TCGA-BC-A10X-11A	-1.58948	-44.8097	-46.3992
TCGA-BC-A10Y-01A	-929.931	-268.69	-1198.62
TCGA-BC-A10Y-11A	161.245	314.121	475.366
TCGA-BC-A10Z-01A	-1523.75	-1200.88	-2724.63
TCGA-BC-A10Z-11A	-491.622	-115.501	-607.123
TCGA-BC-A110-01A	661.814	770.32	1432.13
TCGA-BC-A110-11A	-182.202	145.414	-36.788
TCGA-BC-A112-01A	-215.253	-5.9652	-221.219
TCGA-BC-A216-01A	-756.754	186.597	-570.157
TCGA-BC-A216-11A	233.837	304.023	537.859
TCGA-BC-A217-01A	-1008.83	23.4335	-985.396
TCGA-BC-A3KF-01A	-795.999	-713.899	-1509.9
TCGA-BC-A3KG-01A	-1307.2	-703.306	-2010.51
TCGA-BC-A5W4-01A	-1325.98	-1160.62	-2486.6
TCGA-BC-A69H-01A	-704.244	177.243	-527.001
TCGA-BC-A69I-01A	-198.417	-250.502	-448.919
TCGA-BC-A8YO-01A	-819.58	470.048	-349.532
TCGA-BD-A2L6-01A	-739.778	-339.531	-1079.31
TCGA-BD-A2L6-11A	669.645	1983.31	2652.95
TCGA-BD-A3EP-01A	228.029	680.351	908.38
TCGA-BD-A3EP-11A	-64.89	397.359	332.469
TCGA-BD-A3ER-01A	118.299	-69.2894	49.0099
TCGA-BW-A5NO-01A	-729.721	-179.481	-909.203
TCGA-BW-A5NP-01A	-1490.3	-1188.59	-2678.89
TCGA-BW-A5NQ-01A	-896.382	590.833	-305.549
TCGA-CC-5258-01A	-529.341	-116.445	-645.786
TCGA-CC-5259-01A	-1248.32	-0.558322	-1248.88
TCGA-CC-5260-01A	39.0388	34.3171	73.356
TCGA-CC-5261-01A	158.522	417.507	576.028
TCGA-CC-5262-01A	228.796	446.316	675.112
TCGA-CC-5263-01A	-671.506	-21.7245	-693.23
TCGA-CC-5264-01A	-1028.76	-521.911	-1550.68
TCGA-CC-A123-01A	-838.517	-352.095	-1190.61
TCGA-CC-A1HT-01A	126.462	1374.06	1500.52
TCGA-CC-A3M9-01A	931.139	2037.54	2968.68
TCGA-CC-A3MA-01A	-385.978	-576.376	-962.354
TCGA-CC-A3MB-01A	-1004.15	-650.83	-1654.98
TCGA-CC-A3MC-01A	-518.16	-189.746	-707.906
TCGA-CC-A5UC-01A	-238.611	-348.2	-586.811
TCGA-CC-A5UD-01A	-1189.23	-812.756	-2001.98
TCGA-CC-A5UE-01A	-1471.36	-664.904	-2136.27
TCGA-CC-A7IE-01A	-600.173	448.053	-152.12
TCGA-CC-A7IF-01A	-1097.65	-885.257	-1982.91
TCGA-CC-A7IG-01A	-982.773	-101.423	-1084.2
TCGA-CC-A7IH-01A	-867.746	-1068.07	-1935.82
TCGA-CC-A7II-01A	-706.311	-906.616	-1612.93
TCGA-CC-A7IJ-01A	707.571	1220.31	1927.88
TCGA-CC-A7IK-01A	-1282.2	-1245.8	-2528
TCGA-CC-A7IL-01A	-1544.96	-1030.33	-2575.3
TCGA-CC-A8HS-01A	-1038.12	-1002.97	-2041.09
TCGA-CC-A8HT-01A	-916.251	119.732	-796.519
TCGA-CC-A8HU-01A	-1295.89	-752.581	-2048.47
TCGA-CC-A8HV-01A	-1139.76	-878.768	-2018.53
TCGA-CC-A9FS-01A	-810.154	-637.238	-1447.39
TCGA-CC-A9FU-01A	-1579.11	-846.471	-2425.58
TCGA-CC-A9FV-01A	1108.75	1457.94	2566.69
TCGA-CC-A9FW-01A	-1369.75	-579.778	-1949.53
TCGA-DD-A113-01A	-751.379	-126.143	-877.522
TCGA-DD-A113-11A	-381.097	-304.715	-685.813
TCGA-DD-A114-01A	367.992	1061.02	1429.01
TCGA-DD-A114-11A	283.436	1034.99	1318.42
TCGA-DD-A115-01A	-317.924	-226.186	-544.111
TCGA-DD-A116-01A	-546.733	-198.503	-745.236
TCGA-DD-A116-11A	-97.6372	182.335	84.6973
TCGA-DD-A118-01A	-326.564	-589.204	-915.768
TCGA-DD-A118-11A	-130.995	235.094	104.1
TCGA-DD-A119-01A	-302.75	-317.733	-620.484
TCGA-DD-A119-11A	370.52	271.113	641.634
TCGA-DD-A11A-01A	-1095.86	-749.897	-1845.76
TCGA-DD-A11A-11A	290.579	663.193	953.772
TCGA-DD-A11B-01A	-833.077	-935.472	-1768.55
TCGA-DD-A11B-11A	-99.8695	-201.726	-301.596
TCGA-DD-A11C-01A	-23.3534	-235.809	-259.162
TCGA-DD-A11C-11A	23.7527	64.9711	88.7238
TCGA-DD-A11D-01A	-618.142	-584.286	-1202.43
TCGA-DD-A11D-11A	288.384	693.249	981.633
TCGA-DD-A1EA-01A	-785.568	-4.5459	-790.114
TCGA-DD-A1EB-01A	-578.565	-591.004	-1169.57
TCGA-DD-A1EB-11A	-49.2494	199.839	150.589
TCGA-DD-A1EC-01A	-215.966	1594.71	1378.74
TCGA-DD-A1EC-11A	374.148	149.409	523.557
TCGA-DD-A1ED-01A	-95.3718	359.931	264.559
TCGA-DD-A1EE-01A	-1061.71	-828.118	-1889.83
TCGA-DD-A1EE-11A	259.267	547.497	806.765
TCGA-DD-A1EF-01A	-682.333	-241.942	-924.274
TCGA-DD-A1EG-01A	-6.76757	614.017	607.249
TCGA-DD-A1EG-11A	114.237	590.73	704.966
TCGA-DD-A1EH-01A	-507.871	-771.249	-1279.12
TCGA-DD-A1EH-11A	-135.172	-56.1488	-191.32
TCGA-DD-A1EI-01A	31.2676	-159.316	-128.048
TCGA-DD-A1EI-11A	-16.8449	-27.8641	-44.709
TCGA-DD-A1EJ-01A	-1010.65	-395.519	-1406.17
TCGA-DD-A1EJ-11A	0.794922	252.267	253.062
TCGA-DD-A1EK-01A	-213.928	130.52	-83.4082
TCGA-DD-A1EL-01A	-1341.46	-419.127	-1760.59
TCGA-DD-A1EL-11A	154.021	139.447	293.468
TCGA-DD-A39V-01A	-336.567	628.947	292.38
TCGA-DD-A39V-11A	-170.302	149.911	-20.3907
TCGA-DD-A39W-01A	-910.698	-836.617	-1747.31
TCGA-DD-A39W-11A	-292.144	-236.855	-528.999
TCGA-DD-A39X-01A	-380.217	-134.252	-514.468
TCGA-DD-A39X-11A	-310.554	-77.0815	-387.635
TCGA-DD-A39Y-01A	-1245.64	-600.273	-1845.92
TCGA-DD-A39Z-01A	-1286.75	-844.666	-2131.42
TCGA-DD-A39Z-11A	-453.174	-605.944	-1059.12
TCGA-DD-A3A1-01A	-935.849	167.212	-768.637
TCGA-DD-A3A1-11A	235.082	695.252	930.334
TCGA-DD-A3A2-01A	-584.485	-589.753	-1174.24
TCGA-DD-A3A2-11A	-41.8857	-96.094	-137.98
TCGA-DD-A3A3-01A	-1180.59	-354.943	-1535.54
TCGA-DD-A3A3-11A	515.032	690.72	1205.75
TCGA-DD-A3A4-01A	-927.72	-984.166	-1911.89
TCGA-DD-A3A4-11A	362.09	466.843	828.933
TCGA-DD-A3A5-01A	-639.845	-490.928	-1130.77
TCGA-DD-A3A5-11A	-856.009	-740.027	-1596.04
TCGA-DD-A3A6-01A	732.819	578.412	1311.23
TCGA-DD-A3A6-11A	-948.82	-1002.34	-1951.16
TCGA-DD-A3A7-01A	-1041.77	-277.911	-1319.68
TCGA-DD-A3A8-01A	-1045.81	-797.585	-1843.39
TCGA-DD-A3A8-11A	-166.548	123.44	-43.1083
TCGA-DD-A3A9-01A	6.61044	148.225	154.835
TCGA-DD-A4NA-01A	-456.069	-77.4205	-533.489
TCGA-DD-A4NB-01A	900.211	167.256	1067.47
TCGA-DD-A4ND-01A	756.572	417.651	1174.22
TCGA-DD-A4NE-01A	-696.285	-565.237	-1261.52
TCGA-DD-A4NF-01A	-765.97	-1012.32	-1778.29
TCGA-DD-A4NG-01A	-883.829	-298.614	-1182.44
TCGA-DD-A4NH-01A	-591.25	347.503	-243.747
TCGA-DD-A4NI-01A	-44.8759	192.225	147.349
TCGA-DD-A4NJ-01A	-200.582	145.176	-55.4058
TCGA-DD-A4NK-01A	-755.999	-744.026	-1500.03
TCGA-DD-A4NL-01A	-75.0909	-283.492	-358.583
TCGA-DD-A4NN-01A	-877.242	-947.151	-1824.39
TCGA-DD-A4NO-01A	-410.221	-463.095	-873.316
TCGA-DD-A4NP-01A	-699.034	-483.051	-1182.08
TCGA-DD-A4NQ-01A	-955.483	25.6668	-929.817
TCGA-DD-A4NR-01A	395.987	1474.87	1870.86
TCGA-DD-A4NS-01A	721.703	484.6	1206.3
TCGA-DD-A4NV-01A	-247.205	-464.559	-711.764
TCGA-DD-A73A-01A	-948.484	14.6667	-933.817
TCGA-DD-A73B-01A	-1137.34	-938.573	-2075.91
TCGA-DD-A73C-01A	-38.9923	-538.998	-577.991
TCGA-DD-A73D-01A	-1570.55	-1328.67	-2899.23
TCGA-DD-A73E-01A	-1112.83	-1343.4	-2456.23
TCGA-DD-A73F-01A	-43.2579	994.442	951.184
TCGA-DD-A73G-01A	-617.276	-97.9566	-715.233
TCGA-DD-AA3A-01A	-1374.46	-508.703	-1883.16
TCGA-DD-AAC8-01A	-939.725	-287.629	-1227.35
TCGA-DD-AAC9-01A	187.65	340.497	528.147
TCGA-DD-AACA-01A	-1065.23	-890.792	-1956.02
TCGA-DD-AACA-02A	-956.003	-1288.83	-2244.83
TCGA-DD-AACA-02B	-1358.74	-1286.84	-2645.59
TCGA-DD-AACB-01A	-566.722	653.005	86.2838
TCGA-DD-AACC-01A	243.427	1744.66	1988.09
TCGA-DD-AACD-01A	-319.332	329.31	9.9781
TCGA-DD-AACE-01A	-822.156	-732.208	-1554.36
TCGA-DD-AACF-01A	-999.206	-59.2091	-1058.41
TCGA-DD-AACG-01A	-1064.99	60.7971	-1004.19
TCGA-DD-AACH-01A	-845.662	-245.653	-1091.32
TCGA-DD-AACI-01A	-178.949	1068.34	889.393
TCGA-DD-AACJ-01A	-1226.91	-711.609	-1938.52
TCGA-DD-AACK-01A	-1079.55	-575.011	-1654.56
TCGA-DD-AACL-01A	-283.239	1010.46	727.225
TCGA-DD-AACN-01A	-237.767	-368.513	-606.28
TCGA-DD-AACO-01A	-480.243	212.027	-268.215
TCGA-DD-AACP-01A	-1502.9	-951.908	-2454.81
TCGA-DD-AACQ-01A	-1528.51	-1020.24	-2548.76
TCGA-DD-AACS-01A	-1346.24	-849.13	-2195.37
TCGA-DD-AACT-01A	-310.923	189.476	-121.447
TCGA-DD-AACU-01A	-729.197	-249.769	-978.966
TCGA-DD-AACV-01A	-1400.87	-1284.37	-2685.23
TCGA-DD-AACW-01A	-1044.33	-602.021	-1646.35
TCGA-DD-AACX-01A	-1197.67	-475.935	-1673.6
TCGA-DD-AACY-01A	-786.75	-398.128	-1184.88
TCGA-DD-AACZ-01A	-300.036	1205.89	905.85
TCGA-DD-AAD0-01A	-1257.99	-971.903	-2229.89
TCGA-DD-AAD1-01A	380.2	552.634	932.833
TCGA-DD-AAD2-01A	271.336	255.038	526.375
TCGA-DD-AAD3-01A	103.842	-4.35296	99.4891
TCGA-DD-AAD5-01A	-791.111	285.487	-505.625
TCGA-DD-AAD6-01A	-1423.36	-614.689	-2038.05
TCGA-DD-AAD8-01A	-1041.75	-488.439	-1530.19
TCGA-DD-AADA-01A	-204.282	243.085	38.8031
TCGA-DD-AADB-01A	-755.692	419.611	-336.081
TCGA-DD-AADC-01A	-1119.54	-750.742	-1870.28
TCGA-DD-AADD-01A	-1483.34	-849.568	-2332.9
TCGA-DD-AADF-01A	-1206	-355.404	-1561.4
TCGA-DD-AADG-01A	-1008.68	-999.141	-2007.82
TCGA-DD-AADI-01A	-155.12	755.124	600.004
TCGA-DD-AADJ-01A	-863.99	-328.064	-1192.05
TCGA-DD-AADK-01A	-121.253	71.4173	-49.8357
TCGA-DD-AADL-01A	-1225.06	-947.836	-2172.89
TCGA-DD-AADM-01A	-640.555	-129.897	-770.452
TCGA-DD-AADN-01A	-956.463	1187.78	231.318
TCGA-DD-AADO-01A	-735.983	623.246	-112.737
TCGA-DD-AADP-01A	-528.462	-382.777	-911.24
TCGA-DD-AADQ-01A	-1096.58	-129.54	-1226.12
TCGA-DD-AADR-01A	-752.388	-211.999	-964.387
TCGA-DD-AADS-01A	-526.611	626.806	100.194
TCGA-DD-AADU-01A	-1233.13	-701.106	-1934.23
TCGA-DD-AADV-01A	-384.347	-458.195	-842.542
TCGA-DD-AADW-01A	-490.781	-915.328	-1406.11
TCGA-DD-AADY-01A	-629.498	-1007.28	-1636.78
TCGA-DD-AAE0-01A	-482.188	-506.332	-988.52
TCGA-DD-AAE1-01A	-1089.04	-395.596	-1484.63
TCGA-DD-AAE2-01A	-164.207	163.309	-0.898299
TCGA-DD-AAE3-01A	-138.342	-272.457	-410.8
TCGA-DD-AAE4-01A	119.174	957.776	1076.95
TCGA-DD-AAE6-01A	-1564.38	-1391.68	-2956.06
TCGA-DD-AAE7-01A	-169.01	72.7821	-96.2283
TCGA-DD-AAE9-01A	-1285.35	-621.701	-1907.05
TCGA-DD-AAEA-01A	-1094.36	-93.3784	-1187.74
TCGA-DD-AAEB-01A	-665.067	-355.799	-1020.87
TCGA-DD-AAED-01A	-1569.68	-558.486	-2128.17
TCGA-DD-AAEE-01A	-908.729	-804.671	-1713.4
TCGA-DD-AAEG-01A	-862.919	-509.902	-1372.82
TCGA-DD-AAEH-01A	-157.266	651.115	493.849
TCGA-DD-AAEI-01A	-608.415	-63.3266	-671.742
TCGA-DD-AAEK-01A	-123.017	719.177	596.16
TCGA-DD-AAVP-01A	-471.854	-568.356	-1040.21
TCGA-DD-AAVQ-01A	-227.722	1158.94	931.221
TCGA-DD-AAVR-01A	426.799	865.928	1292.73
TCGA-DD-AAVS-01A	-697.578	-548.163	-1245.74
TCGA-DD-AAVU-01A	-1159.12	-665.839	-1824.96
TCGA-DD-AAVV-01A	101.444	671.665	773.11
TCGA-DD-AAVW-01A	305.216	107.831	413.047
TCGA-DD-AAVX-01A	-446.667	170.34	-276.327
TCGA-DD-AAVY-01A	-1170.69	-965.653	-2136.34
TCGA-DD-AAVZ-01A	-774.282	-574.638	-1348.92
TCGA-DD-AAW0-01A	62.3786	306.742	369.12
TCGA-DD-AAW1-01A	-882.041	-749.041	-1631.08
TCGA-DD-AAW2-01A	-751.266	-917.818	-1669.08
TCGA-DD-AAW3-01A	-939.693	-999.491	-1939.18
TCGA-ED-A459-01A	-845.194	74.557	-770.637
TCGA-ED-A4XI-01A	319.578	382.591	702.17
TCGA-ED-A5KG-01A	700.925	2189.33	2890.26
TCGA-ED-A627-01A	766.929	1105.12	1872.05
TCGA-ED-A66X-01A	368.975	238.113	607.088
TCGA-ED-A66Y-01A	-1203.16	-1344.61	-2547.77
TCGA-ED-A7PX-01A	17.3975	-206.242	-188.845
TCGA-ED-A7PY-01A	-1373.15	-887.345	-2260.5
TCGA-ED-A7PZ-01A	-1408.59	-987.786	-2396.38
TCGA-ED-A7XO-01A	-190.384	20.9548	-169.429
TCGA-ED-A7XP-01A	-329.18	-199.252	-528.432
TCGA-ED-A82E-01A	-481.485	-338.634	-820.119
TCGA-ED-A8O5-01A	-568.442	-903.364	-1471.81
TCGA-ED-A8O6-01A	-918.597	-697.071	-1615.67
TCGA-ED-A97K-01A	-196.181	-35.2171	-231.398
TCGA-EP-A12J-01A	-790.692	-637.393	-1428.09
TCGA-EP-A12J-11A	167.508	176.707	344.214
TCGA-EP-A26S-01A	-940.472	-1016.07	-1956.54
TCGA-EP-A26S-11A	-116.08	289.076	172.995
TCGA-EP-A2KA-01A	-730.827	675.434	-55.3934
TCGA-EP-A2KB-01A	-1160.22	-786.467	-1946.69
TCGA-EP-A2KC-01A	-790.381	-535.312	-1325.69
TCGA-EP-A3JL-01A	32.1894	539.985	572.174
TCGA-EP-A3RK-01A	51.6613	993.198	1044.86
TCGA-EP-A3RK-11A	-298.926	-363.231	-662.157
TCGA-ES-A2HS-01A	-432.567	-663.612	-1096.18
TCGA-ES-A2HT-01A	-255.133	29.6193	-225.514
TCGA-ES-A2HT-11A	-15.7737	574.519	558.745
TCGA-FV-A23B-01A	-569.324	-287.318	-856.642
TCGA-FV-A23B-11A	410.406	833.108	1243.51
TCGA-FV-A2QQ-01A	-395.043	95.0068	-300.037
TCGA-FV-A2QR-01A	-267.509	-389.049	-656.557
TCGA-FV-A2QR-11A	403.278	938.693	1341.97
TCGA-FV-A3I0-01A	-345.891	-182.166	-528.057
TCGA-FV-A3I0-11A	-560.833	-359.202	-920.035
TCGA-FV-A3I1-01A	-331.559	192.706	-138.853
TCGA-FV-A3I1-11A	-52.4661	-18.3302	-70.7963
TCGA-FV-A3R2-01A	-1129.44	-569.411	-1698.85
TCGA-FV-A3R2-11A	78.4751	583.276	661.751
TCGA-FV-A3R3-01A	538.565	109.89	648.455
TCGA-FV-A495-01A	143.239	535.85	679.09
TCGA-FV-A496-01A	-1248.99	-930.287	-2179.28
TCGA-FV-A4ZP-01A	-636.491	515.416	-121.075
TCGA-FV-A4ZQ-01A	-850.167	950.007	99.8396
TCGA-G3-A25S-01A	-959.419	-54.2954	-1013.71
TCGA-G3-A25T-01A	-397.713	-281.903	-679.616
TCGA-G3-A25U-01A	-1176.75	-871.657	-2048.4
TCGA-G3-A25V-01A	97.1243	368.132	465.256
TCGA-G3-A25X-01A	2.70361	807.704	810.407
TCGA-G3-A25Y-01A	-128.996	-76.1274	-205.123
TCGA-G3-A25Z-01A	-551.259	-214.184	-765.443
TCGA-G3-A3CG-01A	-418.284	-228.916	-647.2
TCGA-G3-A3CH-01A	-369.221	-139.466	-508.687
TCGA-G3-A3CH-11A	96.4978	760.195	856.693
TCGA-G3-A3CI-01A	-242.95	186.305	-56.6457
TCGA-G3-A3CJ-01A	-828.808	-467.66	-1296.47
TCGA-G3-A3CK-01A	-704.761	-47.0799	-751.841
TCGA-G3-A5SI-01A	-1089.65	-1021.07	-2110.72
TCGA-G3-A5SJ-01A	-570.443	477.994	-92.4484
TCGA-G3-A5SK-01A	-216.394	163.429	-52.965
TCGA-G3-A5SL-01A	-673.587	-769.602	-1443.19
TCGA-G3-A5SM-01A	66.1043	276.123	342.228
TCGA-G3-A6UC-01A	-1138.07	-963.168	-2101.24
TCGA-G3-A7M5-01A	-967.907	-380.336	-1348.24
TCGA-G3-A7M6-01A	-475.976	-326.783	-802.76
TCGA-G3-A7M7-01A	-851.475	-755.773	-1607.25
TCGA-G3-A7M8-01A	-231.15	-349.388	-580.538
TCGA-G3-A7M9-01A	-1178.02	-831.652	-2009.67
TCGA-G3-AAUZ-01A	-378.431	243.259	-135.172
TCGA-G3-AAV0-01A	-789.537	-489.167	-1278.7
TCGA-G3-AAV1-01A	-729.987	-725.634	-1455.62
TCGA-G3-AAV2-01A	-795.527	-569.13	-1364.66
TCGA-G3-AAV3-01A	-296.953	557.923	260.97
TCGA-G3-AAV4-01A	-850.893	-802.057	-1652.95
TCGA-G3-AAV5-01A	-1116.69	-702.964	-1819.66
TCGA-G3-AAV6-01A	-1023.53	-1025.64	-2049.17
TCGA-G3-AAV7-01A	-602.037	212.854	-389.183
TCGA-GJ-A3OU-01A	1029.35	1790.23	2819.58
TCGA-GJ-A6C0-01A	-346.443	472.03	125.587
TCGA-GJ-A9DB-01A	-149.652	-237.634	-387.286
TCGA-HP-A5MZ-01A	673.504	743.634	1417.14
TCGA-HP-A5N0-01A	267.837	-119.838	147.999
TCGA-K7-A5RF-01A	414.806	559.951	974.758
TCGA-K7-A5RG-01A	-146.527	1638.78	1492.25
TCGA-K7-A6G5-01A	-321.55	61.763	-259.787
TCGA-K7-AAU7-01A	-239.958	51.2856	-188.673
TCGA-KR-A7K0-01A	-525.352	-357.064	-882.417
TCGA-KR-A7K2-01A	-339.409	-111.321	-450.73
TCGA-KR-A7K7-01A	-1013.75	420.964	-592.783
TCGA-KR-A7K8-01A	-76.0189	826.036	750.017
TCGA-LG-A6GG-01A	-1135.82	-639.664	-1775.48
TCGA-LG-A9QC-01A	-921.551	-1017.98	-1939.53
TCGA-LG-A9QD-01A	-817.459	-241.429	-1058.89
TCGA-MI-A75C-01A	-1379.56	-120.967	-1500.53
TCGA-MI-A75E-01A	-124.675	147.122	22.4477
TCGA-MI-A75G-01A	-1164.23	-899.758	-2063.99
TCGA-MI-A75H-01A	-466.24	246.073	-220.168
TCGA-MI-A75I-01A	-1121.63	-396.758	-1518.38
TCGA-MR-A520-01A	-743.882	-547.952	-1291.83
TCGA-MR-A8JO-01A	942.128	683.583	1625.71
TCGA-NI-A4U2-01A	-460.93	-470.883	-931.813
TCGA-NI-A8LF-01A	-249.968	-560.765	-810.733
TCGA-O8-A75V-01A	-153.785	412.29	258.505
TCGA-PD-A5DF-01A	182.295	272.387	454.682
TCGA-QA-A7B7-01A	-1366.21	-683.186	-2049.4
TCGA-RC-A6M3-01A	-1353.21	-373.239	-1726.45
TCGA-RC-A6M4-01A	-1228.37	-1173.23	-2401.61
TCGA-RC-A6M5-01A	505.945	-329.482	176.463
TCGA-RC-A6M6-01A	-1346.76	-611.304	-1958.06
TCGA-RC-A7S9-01A	-1069.35	-188.27	-1257.62
TCGA-RC-A7SB-01A	-1094.77	-514.452	-1609.22
TCGA-RC-A7SF-01A	-861.767	-414.882	-1276.65
TCGA-RC-A7SH-01A	-1259.7	-858.215	-2117.91
TCGA-RC-A7SK-01A	-1089.92	-865.292	-1955.21
TCGA-RG-A7D4-01A	-1116.25	711.932	-404.315
TCGA-T1-A6J8-01A	-489.9	-421.867	-911.767
TCGA-UB-A7MA-01A	-810.837	-553.065	-1363.9
TCGA-UB-A7MB-01A	-1246.45	-981.981	-2228.43
TCGA-UB-A7MC-01A	-1346.35	-1047.28	-2393.62
TCGA-UB-A7MD-01A	-217.358	222.243	4.88471
TCGA-UB-A7ME-01A	-368.962	389.736	20.7744
TCGA-UB-A7MF-01A	-533.7	1031.97	498.266
TCGA-UB-AA0U-01A	144.161	57.3772	201.538
TCGA-UB-AA0V-01A	199.805	-111.484	88.3214
TCGA-WJ-A86L-01A	-1354.03	-675.801	-2029.83
TCGA-WQ-A9G7-01A	-1159.21	-789.872	-1949.09
TCGA-WQ-AB4B-01A	-295.096	-48.408	-343.504
TCGA-WX-AA44-01A	-981.34	-204.008	-1185.35
TCGA-WX-AA46-01A	-225.098	-311.19	-536.288
TCGA-WX-AA47-01A	-1337.94	-774.997	-2112.94
TCGA-XR-A8TC-01A	-707.832	-751.518	-1459.35
TCGA-XR-A8TD-01A	491.4	1130.73	1622.13
TCGA-XR-A8TE-01A	-461.995	-680.719	-1142.71
TCGA-XR-A8TF-01A	-1075.57	-884.971	-1960.54
TCGA-XR-A8TG-01A	-604.097	-338.086	-942.183
TCGA-YA-A8S7-01A	286.295	1119.78	1406.08
TCGA-ZP-A9CV-01A	-108.101	163.782	55.6805
TCGA-ZP-A9CY-01A	-30.0689	-55.1405	-85.2094
TCGA-ZP-A9CZ-01A	-295.008	372.082	77.0739
TCGA-ZP-A9D0-01A	-708.435	-873.522	-1581.96
TCGA-ZP-A9D1-01A	-137.539	-75.1433	-212.682
TCGA-ZP-A9D2-01A	-479.542	-308.626	-788.168
TCGA-ZP-A9D4-01A	-905.113	-877.878	-1782.99
TCGA-ZS-A9CD-01A	-240.432	-29.507	-269.939
TCGA-ZS-A9CE-01A	-1209.99	-893.139	-2103.13
TCGA-ZS-A9CF-01A	-820.098	-306.653	-1126.75
TCGA-ZS-A9CF-02A	-844.483	-574.493	-1418.98
TCGA-ZS-A9CG-01A	-713.733	-578.105	-1291.84
