# Supplementary material for: CXCL12 and IL7R as Novel Therapeutic Targets for Liver Hepatocellular Carcinoma Are Correlated With Somatic Mutations and the Tumor Immunological Microenvironment
Source: Front Oncol. 2020 Dec 4;10:574853. doi: 10.3389/fonc.2020.574853 (PMC7746863; doi:10.3389/fonc.2020.574853)
Supplement: Supplementary file 1 [file DataSheet_1.zip › Additional file/Table S2_DEGs_diffSig.xlsx]

## Sheet: diffSig
ID	baseMean	baseMeanA	baseMeanB	foldChange	log2FoldChange	pval	padj
C1QB	72.9369	31.8521	134.15	4.21166	2.07439	1.46995e-35	1.82847e-31
HLA.DPA1	19.8367	9.27071	35.5794	3.83783	1.94029	5.02834e-35	3.12738e-31
HLA.DQB1	13.1853	5.80187	24.1862	4.16868	2.05959	5.80326e-32	2.23771e-28
HLA.DPB1	46.9052	22.6572	83.033	3.66475	1.87372	7.1958e-32	2.23771e-28
C1QC	68.2645	32.3371	121.794	3.76639	1.91318	1.72522e-31	4.292e-28
C1QA	92.2305	42.2527	166.694	3.94517	1.98009	2.33162e-31	4.83383e-28
LAPTM5	25.4935	13.0203	44.0776	3.38531	1.75929	2.2545e-30	4.00625e-27
SRGN	26.1602	13.5717	44.9163	3.30955	1.72664	2.29844e-29	3.57379e-26
TRBC2	6.64876	2.60704	12.6707	4.86017	2.28101	2.93083e-29	4.05074e-26
TRAC	6.26368	2.45696	11.9354	4.85782	2.28031	9.26662e-29	1.15268e-25
CCL5	15.3092	5.72547	29.5882	5.16783	2.36956	1.28572e-28	1.45391e-25
HLA.DQA1	6.8766	2.89611	12.8073	4.42223	2.14477	2.21482e-27	2.29584e-24
CD53	7.56979	3.38634	13.8029	4.07604	2.02717	9.21449e-27	8.81685e-24
FAM26F	3.52313	1.26597	6.88614	5.4394	2.44345	3.59265e-26	3.19207e-23
TYROBP	35.8999	19.3959	60.4897	3.11869	1.64094	6.33941e-26	5.25706e-23
CD52	11.3304	4.60318	21.3534	4.63884	2.21376	1.40066e-25	1.08892e-22
LUM	14.5006	4.66828	29.1501	6.24429	2.64254	1.69819e-25	1.24257e-22
DCN	5.64375	2.01398	11.0519	5.48759	2.45617	3.07011e-25	2.12162e-22
SLAMF7	1.46223	0.346408	3.12474	9.0204	3.17319	3.34956e-25	2.1929e-22
THBS2	6.66728	2.74453	12.5119	4.55885	2.18867	3.93714e-25	2.44871e-22
TRBV28	3.11059	1.15183	6.029	5.23426	2.38799	6.26486e-25	3.71089e-22
HLA.DRB1	175.237	83.752	311.543	3.71983	1.89524	7.69057e-25	4.34832e-22
CD2	4.26188	1.67584	8.11491	4.84228	2.27569	1.0766e-24	5.82253e-22
AIF1	13.0596	6.85059	22.3107	3.25675	1.70343	1.24096e-24	6.43179e-22
CD27	1.57281	0.420059	3.29033	7.83302	2.96957	1.44556e-24	7.19254e-22
CCDC80	2.45435	0.664194	5.12155	7.71094	2.94691	1.06443e-23	5.09246e-21
HLA.DOA	2.86703	1.12185	5.46722	4.87338	2.28492	1.51131e-23	6.96267e-21
CD3E	3.18606	1.26457	6.04897	4.78343	2.25804	1.79662e-23	7.98148e-21
HLA.DRA	248.92	122.733	436.931	3.56002	1.83189	2.26541e-23	9.71706e-21
GZMA	5.28453	2.25032	9.8053	4.3573	2.12343	6.09358e-23	2.5266e-20
CYBB	3.84603	1.61422	7.17127	4.44257	2.15139	2.0941e-22	8.40274e-20
FCGR3A	10.332	5.41472	17.6584	3.26118	1.70539	6.86904e-22	2.67012e-19
RAC2	6.74248	3.22136	11.9887	3.72163	1.89594	1.74027e-21	6.55975e-19
ITGB2	6.38945	3.04817	11.3677	3.72937	1.89893	2.00138e-21	7.3221e-19
SLAMF8	2.34928	0.933279	4.45902	4.7778	2.25635	2.92757e-21	1.04046e-18
CD8A	1.84007	0.620178	3.65762	5.89769	2.56015	5.06817e-21	1.75119e-18
CST7	4.33215	1.90204	7.95286	4.18124	2.06393	8.19903e-21	2.75642e-18
CORO1A	5.23661	2.40323	9.45816	3.9356	1.97658	1.22213e-20	4.00053e-18
JCHAIN	10.8613	2.2409	23.7051	10.5784	3.40305	1.77691e-20	5.66744e-18
EMILIN1	8.19561	3.59824	15.0454	4.18132	2.06396	3.0756e-20	9.56436e-18
IGKV3.11	27.841	3.25769	64.4684	19.7896	4.30667	4.25624e-20	1.2913e-17
MGP	16.2075	8.60147	27.5401	3.20179	1.67888	1.04488e-19	3.09457e-17
FOLR2	10.5807	5.83879	17.6458	3.02217	1.59559	2.1948e-19	6.3491e-17
ARHGDIB	27.7507	16.8565	43.9825	2.60924	1.38363	2.59188e-19	7.32735e-17
SASH3	2.72169	1.21511	4.96639	4.08719	2.03111	4.33757e-19	1.199e-16
CXCR4	12.1836	6.92738	20.0151	2.88927	1.5307	4.98353e-19	1.34761e-16
SELPLG	4.0078	1.84372	7.23213	3.92257	1.9718	5.30094e-19	1.40294e-16
TIMP1	201.116	107.828	340.11	3.1542	1.65727	6.29912e-19	1.63239e-16
PODN	1.91004	0.6914	3.72574	5.3887	2.42994	7.70515e-19	1.95601e-16
CD48	2.11479	0.886982	3.94415	4.4467	2.15274	9.75919e-19	2.42789e-16
HLA.DQA2	7.52728	3.44113	13.6154	3.95665	1.98428	1.09432e-18	2.66907e-16
GZMK	1.45122	0.404893	3.01019	7.43452	2.89424	1.24405e-18	2.97591e-16
TMEM119	1.47379	0.451293	2.99724	6.64145	2.7315	1.68733e-18	3.96012e-16
PTPRC	1.96546	0.81301	3.68253	4.5295	2.17935	1.8665e-18	4.29951e-16
HLA.DRB6	12.0212	6.06429	20.8965	3.44583	1.78485	2.00281e-18	4.52962e-16
COTL1	6.14662	3.06079	10.7443	3.51031	1.8116	2.26107e-18	5.02241e-16
GEM	3.20196	1.4176	5.86053	4.13412	2.04758	2.98603e-18	6.51635e-16
CD3D	5.11134	2.41942	9.12211	3.77036	1.9147	3.41997e-18	7.33466e-16
INMT	2.619	1.11414	4.86114	4.36313	2.12536	5.35477e-18	1.12895e-15
HCST	6.33635	3.22324	10.9747	3.40485	1.76759	6.55862e-18	1.35971e-15
UCP2	8.75977	4.84667	14.59	3.01031	1.58991	7.07983e-18	1.44371e-15
IL7R	1.5048	0.444154	3.0851	6.94603	2.79619	7.93893e-18	1.59278e-15
ALOX5AP	2.10509	0.881942	3.92749	4.45323	2.15485	1.02142e-17	2.01674e-15
EVI2B	2.63225	1.22001	4.73638	3.88224	1.95689	1.47116e-17	2.85934e-15
HLA.DMB	4.46436	2.18732	7.857	3.59206	1.84481	1.89758e-17	3.63138e-15
IGHGP	8.19372	1.44258	18.2525	12.6526	3.66137	2.29634e-17	4.32791e-15
RGS1	4.7421	2.30553	8.37242	3.63145	1.86054	2.41217e-17	4.47836e-15
TAGLN	16.2289	9.83528	25.755	2.61863	1.38881	3.94697e-17	7.22006e-15
CD163	4.67769	2.322	8.18751	3.52606	1.81806	5.32887e-17	9.60663e-15
S100A4	20.9498	10.1358	37.062	3.65654	1.87048	6.02915e-17	1.07138e-14
IGHA2	10.1063	2.62736	21.2494	8.08776	3.01574	6.88029e-17	1.20541e-14
GGT5	4.39675	2.05131	7.8913	3.84695	1.94372	8.63332e-17	1.49153e-14
HLA.DRB5	59.0914	29.0942	103.785	3.56721	1.8348	8.85193e-17	1.50834e-14
PLEK	3.60014	1.80104	6.28067	3.48724	1.80208	9.44477e-17	1.58762e-14
COL14A1	3.09463	1.319	5.74021	4.35194	2.12166	1.09482e-16	1.81579e-14
VSIG4	3.81048	1.74642	6.8858	3.9428	1.97922	1.21691e-16	1.99174e-14
LCP1	14.126	8.86651	21.9624	2.477	1.3086	1.42688e-16	2.30506e-14
COL1A2	24.2057	10.8946	44.0383	4.0422	2.01514	1.79522e-16	2.84368e-14
SPI1	5.91252	3.13224	10.055	3.21015	1.68264	1.80602e-16	2.84368e-14
EFEMP1	8.06255	3.27839	15.1906	4.63357	2.21212	1.94894e-16	3.03036e-14
NKG7	9.02158	3.80573	16.7928	4.41251	2.1416	2.17846e-16	3.34542e-14
HCK	2.78057	1.35688	4.90178	3.61255	1.85302	2.96155e-16	4.49253e-14
CSF1R	5.27206	2.73308	9.05496	3.3131	1.72818	3.26249e-16	4.88941e-14
CD74	416.511	240.93	678.116	2.81457	1.49292	3.63092e-16	5.37678e-14
CTSW	2.05957	0.911918	3.76949	4.13358	2.04739	3.81291e-16	5.57985e-14
FGL2	3.73878	1.88297	6.5038	3.45401	1.78827	3.91539e-16	5.66321e-14
MZB1	2.5091	0.422097	5.6186	13.3112	3.73456	4.26246e-16	6.09434e-14
HAVCR2	1.82699	0.78131	3.38498	4.33244	2.11518	4.92574e-16	6.96265e-14
CXCL12	7.44151	3.93081	12.6722	3.22382	1.68877	5.03553e-16	7.03786e-14
HCLS1	4.87954	2.50469	8.4179	3.36085	1.74883	5.52948e-16	7.64235e-14
C7	15.527	6.11621	29.5485	4.83118	2.27238	5.70837e-16	7.80291e-14
ANXA1	6.07383	3.32883	10.1637	3.05323	1.61034	6.49207e-16	8.7777e-14
GPSM3	6.03333	3.23009	10.21	3.1609	1.66033	6.74537e-16	9.02211e-14
MS4A6A	3.49788	1.75684	6.09192	3.46755	1.79392	6.91e-16	9.14399e-14
CCL4	2.3001	1.08982	4.10335	3.76517	1.91272	8.1615e-16	1.06864e-13
COL5A1	5.17551	2.57117	9.0558	3.52206	1.81642	1.17103e-15	1.51734e-13
LCK	1.47815	0.5607	2.84509	5.07418	2.34318	1.21442e-15	1.55734e-13
CXCL9	12.8292	4.49972	25.2395	5.60913	2.48778	1.25397e-15	1.59165e-13
IGHG2	65.1127	9.60445	147.816	15.3904	3.94396	1.52381e-15	1.91461e-13
LSP1	4.49525	2.35996	7.67668	3.25288	1.70172	1.73395e-15	2.15686e-13
FERMT3	4.78226	2.50622	8.17341	3.26125	1.70542	2.39972e-15	2.92385e-13
COL6A2	28.4484	14.5165	49.2061	3.38967	1.76115	2.41586e-15	2.92385e-13
PRF1	2.68855	1.34222	4.69449	3.49756	1.80635	2.42107e-15	2.92385e-13
MFAP4	7.98829	2.58771	16.0348	6.19651	2.63146	2.50024e-15	2.99043e-13
CD37	2.0913	0.977956	3.75011	3.83464	1.93909	2.86345e-15	3.36509e-13
IGHV3.72	0.945008	0.0894759	2.21969	24.8077	4.63272	2.86759e-15	3.36509e-13
FPR3	2.76256	1.39296	4.80317	3.44818	1.78583	3.27009e-15	3.80156e-13
AC092580.4	1.77905	0.757744	3.30071	4.35597	2.12299	3.40774e-15	3.9249e-13
SMOC2	2.55573	1.18349	4.60028	3.88704	1.95867	3.8218e-15	4.36141e-13
NAPSB	2.01847	0.906715	3.67491	4.05299	2.01899	3.9186e-15	4.43122e-13
KCTD12	3.64763	1.89221	6.26308	3.30993	1.7268	5.27609e-15	5.91255e-13
RNASE6	5.63396	3.01879	9.53037	3.15702	1.65856	5.65538e-15	6.28101e-13
GZMH	2.2835	1.10204	4.04379	3.66939	1.87554	5.87879e-15	6.47135e-13
ACKR1	1.13446	0.331181	2.3313	7.03935	2.81544	6.09405e-15	6.64946e-13
APOBEC3C	3.28724	1.65618	5.71742	3.45218	1.78751	7.16225e-15	7.74706e-13
IGHV3.23	21.0653	4.34475	45.9779	10.5824	3.40359	9.71039e-15	1.04127e-12
GMFG	8.45558	4.99251	13.6153	2.72715	1.44739	1.01334e-14	1.07735e-12
IL4I1	1.63451	0.624368	3.13956	5.02838	2.33009	1.18312e-14	1.24719e-12
IGKC	177.443	28.2282	399.764	14.1619	3.82394	1.19362e-14	1.24768e-12
BGN	93.2346	56.2211	148.382	2.63926	1.40013	1.24265e-14	1.28812e-12
NGFR	2.54173	1.19826	4.5434	3.79166	1.92283	1.38844e-14	1.42734e-12
DOK2	2.91209	1.49734	5.01999	3.35262	1.74529	1.72393e-14	1.7577e-12
COL1A1	47.3913	21.1271	86.5231	4.09536	2.03399	1.88815e-14	1.90949e-12
MS4A4A	3.16698	1.6805	5.38175	3.20248	1.67919	2.35808e-14	2.3569e-12
HLA.DQB2	3.23721	1.53522	5.77306	3.76041	1.91089	2.36846e-14	2.3569e-12
IGHG1	211.366	38.5507	468.849	12.1619	3.6043	3.02036e-14	2.98176e-12
TMEM173	3.7325	1.97141	6.3564	3.22429	1.68898	3.57251e-14	3.49909e-12
PRELP	3.49537	1.28402	6.79014	5.2882	2.40278	3.68395e-14	3.58006e-12
GIMAP4	8.0502	4.86838	12.7909	2.62734	1.3936	4.05348e-14	3.90862e-12
FCER1G	21.1002	11.7868	34.9765	2.96744	1.56922	5.71535e-14	5.42831e-12
IGHV3.48	1.87502	0.305312	4.21377	13.8015	3.78676	5.71677e-14	5.42831e-12
MS4A7	3.16989	1.67673	5.39459	3.21733	1.68586	6.19435e-14	5.83724e-12
IGLL5	5.05283	0.785894	11.4103	14.5188	3.85985	6.62521e-14	6.19631e-12
POSTN	3.94641	1.56475	7.49493	4.78985	2.25998	6.69419e-14	6.21411e-12
COL3A1	49.99	21.051	93.1073	4.42295	2.14501	6.98323e-14	6.4344e-12
MPEG1	5.30782	2.94201	8.83272	3.00227	1.58606	7.51189e-14	6.87062e-12
IGFBP7	121.754	74.1722	192.648	2.59731	1.37702	7.72912e-14	7.0177e-12
LY86	2.50626	1.28167	4.33081	3.37904	1.75661	9.74686e-14	8.73746e-12
LAG3	1.57419	0.69974	2.87707	4.11163	2.03971	9.7637e-14	8.73746e-12
IGHJ3	3.02399	0.383289	6.95845	18.1546	4.18226	1.06854e-13	9.49401e-12
VIM	49.2765	32.1818	74.7465	2.32263	1.21576	1.11933e-13	9.87473e-12
CRISPLD2	2.20492	1.05589	3.91691	3.7096	1.89126	1.24787e-13	1.09311e-11
IL2RG	7.47352	3.63538	13.1921	3.62881	1.85949	1.39393e-13	1.21252e-11
IGKV3.15	12.4787	1.94158	28.1782	14.5131	3.85928	1.50939e-13	1.30384e-11
CTSS	23.6706	16.0855	34.9718	2.17412	1.12043	1.52262e-13	1.3062e-11
SULF1	1.91399	0.903169	3.42004	3.78672	1.92095	1.68143e-13	1.43256e-11
THEMIS2	2.255	1.14509	3.90869	3.41344	1.77123	1.70546e-13	1.44315e-11
IGLV3.21	17.5124	2.31088	40.1616	17.3794	4.1193	1.75955e-13	1.47885e-11
ENG	21.2768	14.1936	31.8303	2.24258	1.16516	1.89403e-13	1.58119e-11
ANTXR1	2.15349	1.0344	3.82085	3.6938	1.88511	1.91188e-13	1.58546e-11
GZMB	1.40176	0.600276	2.59592	4.32453	2.11254	2.23899e-13	1.84077e-11
IL2RB	1.58808	0.723546	2.87618	3.97512	1.991	2.24935e-13	1.84077e-11
ADAMTS2	2.28397	1.13118	4.00156	3.53752	1.82274	2.7798e-13	2.26e-11
C1orf162	2.57655	1.34792	4.40712	3.26958	1.7091	2.99328e-13	2.41776e-11
FYB	1.31114	0.528908	2.47661	4.68249	2.22728	3.22572e-13	2.57806e-11
IGLC2	84.1706	18.901	181.418	9.59834	3.26278	3.2332e-13	2.57806e-11
LST1	3.23762	1.74456	5.46217	3.13097	1.64661	3.73392e-13	2.95836e-11
LTBP2	3.47896	1.85393	5.90014	3.18251	1.67017	3.78479e-13	2.97969e-11
GLIPR2	2.70033	1.41388	4.61705	3.26552	1.70731	4.0893e-13	3.19917e-11
KLRB1	2.2591	1.13231	3.93795	3.47779	1.79817	4.89754e-13	3.80753e-11
PMP22	4.2387	2.29794	7.1303	3.10291	1.63362	5.20601e-13	4.02221e-11
C3AR1	2.75011	1.49255	4.62379	3.0979	1.63129	5.24582e-13	4.02795e-11
PLA2G2D	0.998205	0.0992395	2.3376	23.5552	4.55797	5.5308e-13	4.22071e-11
BCL2A1	1.57502	0.735393	2.826	3.84284	1.94217	5.83434e-13	4.42521e-11
GPR183	2.32256	1.19449	4.00331	3.35147	1.74479	6.11109e-13	4.60702e-11
LXN	2.16623	1.10313	3.7502	3.39961	1.76537	6.60128e-13	4.94658e-11
IGLV1.44	16.0282	2.92352	35.5532	12.1611	3.6042	7.01589e-13	5.22579e-11
RCAN2	2.15971	1.10476	3.73152	3.37768	1.75603	7.34187e-13	5.43604e-11
CD4	9.98533	6.51356	15.158	2.32715	1.21856	7.41744e-13	5.4595e-11
EMP3	7.77445	4.08793	13.2671	3.24544	1.69841	8.30217e-13	6.07475e-11
IGKV3.20	55.9398	8.43694	126.716	15.0192	3.90873	8.97725e-13	6.52887e-11
ARHGAP30	2.19681	1.14913	3.75779	3.27013	1.70935	9.02778e-13	6.52887e-11
CAPG	12.4174	8.26433	18.6053	2.25128	1.17075	1.01421e-12	7.29233e-11
HLA.DMA	25.1812	15.3806	39.7834	2.58659	1.37105	1.5056e-12	1.07633e-10
NCF4	3.20687	1.7866	5.32298	2.97938	1.57501	1.53507e-12	1.09113e-10
IGSF6	2.67268	1.46396	4.47358	3.05581	1.61156	2.10967e-12	1.49104e-10
IL10RA	2.17993	1.15986	3.69976	3.18982	1.67348	2.39267e-12	1.6815e-10
SOCS3	12.8491	7.53695	20.7637	2.75493	1.46201	3.25446e-12	2.27223e-10
IGHA1	93.7852	18.5227	205.921	11.1173	3.47473	3.26979e-12	2.27223e-10
TNFSF13B	1.32047	0.563926	2.44767	4.34041	2.11783	3.59507e-12	2.48439e-10
AOAH	1.52351	0.709202	2.73676	3.85894	1.9482	3.66131e-12	2.51619e-10
IGHV3.74	4.33459	0.828164	9.55894	11.5423	3.52886	3.68213e-12	2.5166e-10
PSMB9	15.0437	10.3345	22.06	2.1346	1.09397	3.84071e-12	2.61063e-10
IGHG4	28.1356	7.05964	59.5375	8.4335	3.07613	4.32082e-12	2.92102e-10
TNFAIP8L2	2.49906	1.36929	4.18234	3.05437	1.61088	5.18561e-12	3.48669e-10
DPT	3.42581	1.15313	6.81195	5.90733	2.56251	6.48893e-12	4.33956e-10
RARRES3	36.6741	25.3484	53.5486	2.11251	1.07896	7.436e-12	4.94633e-10
TAP1	16.0205	10.9222	23.6167	2.16226	1.11254	7.54285e-12	4.99072e-10
IGHV1.69.2	7.30208	0.960714	16.7503	17.4352	4.12393	8.41022e-12	5.53517e-10
COL6A1	27.4333	16.5808	43.6028	2.62972	1.39491	9.01996e-12	5.90523e-10
EBI3	1.8744	0.96628	3.22743	3.34005	1.73987	9.50001e-12	6.18695e-10
ISLR	5.55675	1.49203	11.6129	7.78327	2.96038	1.0537e-11	6.82652e-10
IGKV1.16	4.94304	0.5455	11.4951	21.0726	4.39729	1.15337e-11	7.43356e-10
F13A1	2.41433	1.04511	4.45436	4.26208	2.09156	1.35704e-11	8.70113e-10
MARCO	1.90029	0.341796	4.22234	12.3534	3.62684	1.39856e-11	8.92137e-10
WAS	3.29675	1.91348	5.35773	2.79999	1.48542	1.40937e-11	8.94445e-10
COL6A3	4.1718	2.12519	7.22111	3.39786	1.76463	1.4793e-11	9.3406e-10
CXCR3	0.98464	0.320244	1.97455	6.16577	2.62428	1.61211e-11	1.01278e-09
CD79A	2.15358	0.35977	4.82624	13.4148	3.74575	1.69389e-11	1.05881e-09
TREM2	4.98928	2.9981	7.95599	2.65368	1.40799	1.8764e-11	1.16703e-09
IGLV1.51	18.3741	3.42162	40.6522	11.881	3.57058	1.91557e-11	1.18546e-09
ECM1	2.50889	1.35978	4.221	3.10418	1.63421	1.93556e-11	1.1919e-09
IGHV5.51	13.266	2.83105	28.8134	10.1776	3.34733	2.27909e-11	1.39653e-09
ASPN	6.17424	3.67034	9.90487	2.69862	1.43222	3.18034e-11	1.93923e-09
WARS	10.6775	7.04501	16.0896	2.28383	1.19145	3.29359e-11	1.99848e-09
JAK3	1.10568	0.406929	2.14676	5.27552	2.39931	3.38228e-11	2.04234e-09
IFI16	4.5931	2.73631	7.3596	2.68961	1.42739	3.5486e-11	2.13242e-09
CYTIP	1.24065	0.526213	2.30512	4.38058	2.13112	3.96017e-11	2.36829e-09
IGHV4.34	5.06084	1.28462	10.6872	8.31934	3.05647	4.3138e-11	2.56743e-09
SPOCK2	2.54903	1.45835	4.17408	2.8622	1.51712	4.40386e-11	2.59767e-09
IL18BP	2.71069	1.5567	4.43006	2.84581	1.50884	4.40636e-11	2.59767e-09
RGS10	5.48561	3.31659	8.71729	2.62839	1.39418	4.74315e-11	2.78302e-09
ACTA2	33.364	23.3635	48.2642	2.06579	1.0467	6.26086e-11	3.65628e-09
LCP2	1.66826	0.864184	2.86629	3.31676	1.72977	6.39307e-11	3.71605e-09
ICAM1	15.8876	11.3154	22.6998	2.00609	1.00439	6.93621e-11	4.00744e-09
SIT1	0.978406	0.332895	1.94017	5.82819	2.54305	6.96249e-11	4.00744e-09
IGKV4.1	38.3352	6.04648	86.4432	14.2964	3.83758	6.99103e-11	4.00744e-09
IGLV2.8	3.30279	0.35463	7.69535	21.6997	4.4396	7.31403e-11	4.15973e-09
PTGIS	1.10515	0.369226	2.20163	5.96284	2.576	7.32358e-11	4.15973e-09
LRRC32	6.19936	3.76031	9.83339	2.61505	1.38684	8.15957e-11	4.60137e-09
PTRF	21.6024	15.0627	31.3462	2.08105	1.05731	8.17511e-11	4.60137e-09
IGLV3.25	14.2737	2.57545	31.7032	12.3098	3.62173	8.40334e-11	4.70852e-09
MNDA	1.31512	0.587702	2.39892	4.08187	2.02923	8.53726e-11	4.7621e-09
LGALS9	5.2283	3.1953	8.25735	2.58422	1.36973	8.95373e-11	4.97212e-09
DUSP2	1.93002	1.01529	3.29292	3.24334	1.69748	9.95082e-11	5.50126e-09
ATP2A3	1.79034	0.938165	3.06002	3.2617	1.70563	1.07704e-10	5.928e-09
TMSB4X	310.617	205.344	467.467	2.27651	1.18682	1.08609e-10	5.95147e-09
LAIR1	1.38814	0.663241	2.46818	3.72139	1.89584	1.11182e-10	6.06575e-09
ABI3	3.08083	1.82072	4.9583	2.72326	1.44533	1.16624e-10	6.33486e-09
CD86	1.35427	0.631562	2.43105	3.84927	1.94459	1.22573e-10	6.60586e-09
LILRB4	0.969562	0.328086	1.92532	5.86833	2.55295	1.22675e-10	6.60586e-09
CCR1	1.65829	0.862448	2.84404	3.29764	1.72143	1.24724e-10	6.68724e-09
IGHV3.15	9.50243	1.70211	21.1244	12.4107	3.63351	1.32223e-10	7.05892e-09
CECR1	5.42494	3.35561	8.50811	2.53549	1.34226	1.43376e-10	7.62158e-09
SLA	1.09298	0.427221	2.08493	4.88021	2.28694	1.4983e-10	7.9308e-09
CD300A	1.91985	1.04692	3.22046	3.07611	1.62111	1.66801e-10	8.79169e-09
PLEKHO1	3.80447	2.26961	6.0913	2.68385	1.4243	1.9292e-10	1.01254e-08
CLEC2B	2.14793	1.22572	3.52196	2.87337	1.52275	2.28261e-10	1.193e-08
AXL	2.20688	1.25398	3.62664	2.89211	1.53212	2.32398e-10	1.20954e-08
CCL3	2.40938	1.40867	3.90037	2.76883	1.46928	2.39212e-10	1.23982e-08
CD79B	1.74576	0.960497	2.91574	3.03565	1.60201	2.48519e-10	1.28271e-08
IGLC3	53.7146	16.1794	109.64	6.77651	2.76054	2.90187e-10	1.49158e-08
HTRA3	2.45501	1.34577	4.10771	3.05232	1.60991	3.11694e-10	1.59554e-08
RAB31	2.51511	1.47422	4.06598	2.75806	1.46365	3.14022e-10	1.60087e-08
FCGR2A	2.25425	1.32664	3.63633	2.74102	1.45471	3.30243e-10	1.67669e-08
EVI2A	1.3258	0.63247	2.35881	3.72952	1.89899	3.37103e-10	1.70456e-08
VAV1	1.08529	0.43202	2.05861	4.76507	2.2525	3.46106e-10	1.743e-08
CD5L	4.97675	2.24527	9.04646	4.02912	2.01047	3.56224e-10	1.78672e-08
RAMP3	9.40661	6.32664	13.9956	2.21216	1.14546	3.89549e-10	1.94603e-08
SFRP4	1.51789	0.542214	2.97157	5.48044	2.45429	3.9338e-10	1.9573e-08
CD72	1.05811	0.416514	2.01405	4.83548	2.27366	4.08724e-10	2.02555e-08
FCMR	1.29057	0.54758	2.39757	4.37847	2.13043	5.40615e-10	2.65799e-08
SYK	1.5072	0.764087	2.61439	3.42159	1.77467	5.96378e-10	2.92061e-08
IGHG3	34.2401	8.42589	72.7015	8.62834	3.10908	6.08633e-10	2.96893e-08
IGHV1.18	14.7604	3.42517	31.6492	9.24017	3.20792	7.18407e-10	3.49073e-08
CCL18	2.94678	1.43505	5.19916	3.623	1.85718	7.21833e-10	3.49373e-08
FSTL1	7.21547	4.3396	11.5003	2.65009	1.40604	7.52277e-10	3.62697e-08
CMKLR1	1.25343	0.586259	2.24748	3.8336	1.9387	8.21834e-10	3.94702e-08
GIMAP7	6.74484	4.49919	10.0907	2.24278	1.16529	8.36458e-10	4.00181e-08
DEF6	2.55503	1.51926	4.09826	2.69754	1.43165	9.03822e-10	4.30753e-08
NCKAP1L	1.13615	0.490102	2.09872	4.28222	2.09836	9.66341e-10	4.58791e-08
CXCR2P1	0.873764	0.2844	1.75188	6.15991	2.62291	9.97744e-10	4.71899e-08
GBP4	4.51882	2.87123	6.97361	2.42879	1.28023	1.1775e-09	5.5481e-08
IGHV3.30	10.1991	2.32802	21.9265	9.41855	3.2355	1.23935e-09	5.81745e-08
PLEKHO2	5.66539	3.59708	8.74702	2.4317	1.28196	1.2472e-09	5.8323e-08
CCL4L2	2.04129	1.1767	3.32948	2.82952	1.50056	1.25575e-09	5.85031e-08
MYOF	1.82185	1.01605	3.02244	2.9747	1.57275	1.26969e-09	5.89315e-08
APLNR	5.86374	3.66737	9.13619	2.49121	1.31685	1.37575e-09	6.36171e-08
SPARC	88.8789	62.104	128.772	2.07349	1.05206	1.42349e-09	6.55809e-08
IGHV3.21	8.19225	1.62376	17.9788	11.0723	3.46889	1.47499e-09	6.77026e-08
STAB1	5.09753	3.22698	7.88451	2.44331	1.28884	1.53459e-09	7.00952e-08
FBLN5	5.24669	3.24728	8.22568	2.53309	1.3409	1.53839e-09	7.00952e-08
SIGLEC1	1.30519	0.642657	2.29232	3.56695	1.83469	1.57896e-09	7.16815e-08
PROCR	3.93561	2.43145	6.17671	2.54034	1.34502	1.61998e-09	7.3276e-08
TUBA1A	8.11571	5.10146	12.6068	2.4712	1.30521	1.70674e-09	7.69206e-08
IGHV4.39	20.4339	1.8853	48.07	25.4972	4.67227	1.7243e-09	7.74318e-08
IGKV1D.13	1.07819	0.113712	2.51519	22.119	4.46721	1.75382e-09	7.84738e-08
IGLV2.14	21.8051	5.70088	45.7993	8.03372	3.00607	2.09852e-09	9.35609e-08
MMP2	8.44673	3.15519	16.3308	5.17584	2.37179	2.23727e-09	9.93906e-08
TMC8	1.40969	0.720098	2.43714	3.38446	1.75892	2.64697e-09	1.17173e-07
SAMSN1	0.942252	0.348667	1.82665	5.23895	2.38928	2.74132e-09	1.20919e-07
PIK3CD	1.11413	0.487694	2.04749	4.1983	2.06981	2.9471e-09	1.29537e-07
AC244250.2	1.66795	0.419824	3.52758	8.40252	3.07082	3.05162e-09	1.33659e-07
EMB	0.99675	0.409018	1.87243	4.57787	2.19467	3.73822e-09	1.63157e-07
SLC15A3	3.45207	2.19024	5.33213	2.4345	1.28362	3.86888e-09	1.68269e-07
RASSF2	1.57158	0.826513	2.68169	3.24458	1.69803	3.98625e-09	1.7274e-07
IFITM1	39.5486	23.7414	63.1002	2.65781	1.41024	3.99944e-09	1.7274e-07
THY1	8.81021	5.9578	13.0601	2.19211	1.13232	4.3627e-09	1.87777e-07
STMN2	1.24601	0.322673	2.62172	8.12501	3.02237	4.39506e-09	1.8787e-07
IGLV6.57	5.03554	0.93814	11.1404	11.875	3.56985	4.95071e-09	2.10897e-07
TMSB4XP8	6.00261	4.00774	8.97483	2.23938	1.1631	5.0827e-09	2.15781e-07
HK3	0.933553	0.35015	1.80278	5.14861	2.36418	5.58482e-09	2.36291e-07
LBH	5.65303	3.63775	8.65567	2.3794	1.2506	6.12071e-09	2.58087e-07
EPSTI1	2.17148	1.31126	3.45315	2.63347	1.39696	6.75036e-09	2.83675e-07
IGHM	25.3558	6.31487	53.7255	8.50778	3.08878	7.20175e-09	3.01625e-07
FLNA	19.7383	13.3059	29.3221	2.2037	1.13993	7.63947e-09	3.18884e-07
FBN1	1.77289	1.00547	2.91629	2.90041	1.53626	7.68381e-09	3.19662e-07
F2R	5.21729	3.3216	8.04173	2.42104	1.27563	7.78561e-09	3.22817e-07
SLC7A7	1.90186	1.11763	3.07031	2.74716	1.45794	8.17296e-09	3.37753e-07
GZMM	1.59091	0.897631	2.62385	2.92308	1.54749	8.23764e-09	3.39298e-07
CYTH4	1.43036	0.769536	2.41494	3.13818	1.64993	8.9136e-09	3.65928e-07
MAP4K1	1.05655	0.458771	1.94721	4.2444	2.08556	8.97082e-09	3.67066e-07
IL18	2.0202	1.03884	3.48235	3.35214	1.74508	1.01228e-08	4.12383e-07
FMOD	4.31674	2.32387	7.28598	3.13528	1.64859	1.01446e-08	4.12383e-07
IGKV1.5	28.9832	5.44956	64.0467	11.7526	3.55491	1.05829e-08	4.28798e-07
IGLV3.1	9.69472	2.02152	21.1273	10.4512	3.38559	1.07123e-08	4.32631e-07
TGFB3	2.26219	1.38859	3.5638	2.56649	1.3598	1.13266e-08	4.5596e-07
RRAD	1.78591	0.845755	3.18668	3.76785	1.91374	1.17688e-08	4.72235e-07
CLEC10A	1.7056	0.977526	2.79039	2.85454	1.51326	1.32234e-08	5.28893e-07
MYH11	1.44225	0.751915	2.47081	3.28603	1.71634	1.35091e-08	5.3859e-07
ARHGAP9	0.999081	0.410406	1.87617	4.57149	2.19266	1.39181e-08	5.53123e-07
LTBP4	4.60973	2.92384	7.12159	2.4357	1.28433	1.55297e-08	6.15206e-07
RASAL3	1.40444	0.754048	2.37347	3.14764	1.65427	1.64692e-08	6.5035e-07
TBX3	9.72375	12.563	5.49344	0.437271	-1.1934	1.66947e-08	6.57168e-07
IGHV1.2	7.75963	0.864276	18.0333	20.8651	4.38302	1.69576e-08	6.6541e-07
CPXM1	1.34656	0.645044	2.39177	3.70791	1.89061	1.75008e-08	6.84566e-07
LGALS2	3.78714	2.03381	6.39949	3.14655	1.65377	1.78564e-08	6.96289e-07
IGLV1.40	28.2923	4.31558	64.0161	14.8337	3.89081	1.83273e-08	7.12417e-07
WIPF1	2.127	1.28952	3.37479	2.6171	1.38797	2.0642e-08	7.99895e-07
ETV7	1.71283	1.00107	2.7733	2.77034	1.47007	2.11693e-08	8.17778e-07
ITGAX	1.75144	1.03711	2.81575	2.715	1.44095	2.25044e-08	8.66665e-07
HLF	13.7594	17.2585	8.54604	0.49518	-1.01398	2.27551e-08	8.70926e-07
SH2D2A	1.12853	0.530023	2.02026	3.81165	1.93042	2.27551e-08	8.70926e-07
IL34	2.12292	1.2898	3.3642	2.6083	1.38311	2.31881e-08	8.84777e-07
MXRA5	0.809778	0.266134	1.61977	6.0863	2.60557	2.99714e-08	1.13663e-06
COL16A1	1.14298	0.532152	2.05308	3.85808	1.94788	3.4709e-08	1.30832e-06
FOXS1	1.88576	1.13458	3.00497	2.64852	1.40519	3.68305e-08	1.38409e-06
RUNX3	1.05062	0.477454	1.90461	3.98909	1.99606	4.08387e-08	1.5255e-06
CCDC3	3.74236	2.33544	5.83857	2.49999	1.32192	4.11298e-08	1.53178e-06
C11orf96	7.0295	3.93224	11.6442	2.96122	1.56619	4.56763e-08	1.69602e-06
C5AR1	2.68512	1.71973	4.12348	2.39774	1.26168	4.73507e-08	1.75296e-06
TRPV2	2.97845	1.93911	4.52698	2.33456	1.22315	4.76929e-08	1.76039e-06
PILRA	1.74557	1.05122	2.7801	2.64465	1.40308	5.24977e-08	1.93201e-06
PLAUR	1.62936	0.784588	2.888	3.68091	1.88006	5.36483e-08	1.96853e-06
FBLN2	5.07765	2.00897	9.64977	4.80334	2.26404	5.70888e-08	2.08248e-06
LILRB2	1.15638	0.576507	2.02034	3.50445	1.80919	5.80142e-08	2.11006e-06
MYO1F	1.52041	0.884726	2.46754	2.78905	1.47977	5.95793e-08	2.16066e-06
ACP5	16.3127	11.0691	24.1254	2.17952	1.12401	6.02727e-08	2.17945e-06
PTAFR	1.26597	0.64009	2.19849	3.43466	1.78017	6.20852e-08	2.23849e-06
ADAMTS1	3.61363	2.33002	5.52611	2.3717	1.24592	6.62431e-08	2.37464e-06
CCL2	7.40211	3.99542	12.4778	3.12303	1.64295	6.68e-08	2.38772e-06
LHFP	6.27562	3.80888	9.95088	2.61254	1.38546	7.26878e-08	2.57597e-06
TGFB1	11.6045	8.16373	16.731	2.04943	1.03522	7.51919e-08	2.65714e-06
GPX8	1.20321	0.61234	2.08356	3.40262	1.76664	7.64191e-08	2.69285e-06
IGHD	1.16581	0.223072	2.57042	11.5228	3.52642	8.32735e-08	2.9261e-06
SAMD9L	1.16793	0.601656	2.01164	3.34351	1.74136	8.47147e-08	2.96836e-06
GIMAP6	2.60336	1.69766	3.95279	2.32837	1.21932	8.91081e-08	3.11353e-06
IGHV1.46	4.73813	0.907499	10.4455	11.5102	3.52484	8.98146e-08	3.1239e-06
DPYSL3	2.26115	1.38505	3.56649	2.57499	1.36457	8.99073e-08	3.1239e-06
COL15A1	3.8109	2.48743	5.7828	2.32481	1.21711	9.40341e-08	3.25819e-06
MSR1	1.31293	0.717596	2.19993	3.06569	1.61621	9.43012e-08	3.25837e-06
BIN2	1.08223	0.519131	1.9212	3.70081	1.88784	9.54649e-08	3.28398e-06
IGLV9.49	1.28733	0.265954	2.80911	10.5624	3.40087	9.55705e-08	3.28398e-06
MIR8071.2	0.9621	0.273092	1.98868	7.28208	2.86435	9.89945e-08	3.39227e-06
CARD16	2.61187	1.68271	3.99627	2.3749	1.24787	1.0304e-07	3.52118e-06
THBD	2.58418	1.62845	4.00817	2.46134	1.29944	1.10195e-07	3.75537e-06
SDC3	6.75732	4.70719	9.81187	2.08444	1.05966	1.10761e-07	3.76435e-06
FGR	1.41026	0.804586	2.31267	2.87436	1.52324	1.21375e-07	4.10269e-06
EMP1	3.49159	2.2824	5.29321	2.31914	1.21359	1.23953e-07	4.16718e-06
PLTP	14.8007	6.97246	26.4643	3.79555	1.92431	1.2701e-07	4.25844e-06
MARVELD1	2.55769	1.61126	3.9678	2.46254	1.30015	1.27876e-07	4.27594e-06
CSF1	6.07168	4.27705	8.74555	2.04476	1.03193	1.36994e-07	4.56856e-06
ETS1	5.73748	3.9286	8.43259	2.14646	1.10196	1.49841e-07	4.9836e-06
CYR61	20.4624	14.3567	29.5595	2.05894	1.0419	1.55695e-07	5.15076e-06
KLF2	5.4465	3.64922	8.12434	2.22632	1.15466	1.63901e-07	5.40787e-06
TRIM22	3.91913	2.64572	5.81642	2.19843	1.13647	1.72312e-07	5.67036e-06
SNAI1	1.74351	1.03386	2.80084	2.70912	1.43782	1.79047e-07	5.86098e-06
PLAT	1.92734	1.18075	3.0397	2.57438	1.36423	1.86049e-07	6.07418e-06
SELL	1.82364	0.896759	3.20462	3.57356	1.83736	2.02406e-07	6.59091e-06
CYBRD1	4.43873	2.98926	6.59835	2.20735	1.14231	2.06699e-07	6.71311e-06
CNN1	1.76336	1.10972	2.73723	2.46659	1.30252	2.22986e-07	7.22323e-06
IGLV5.45	1.91585	0.114189	4.6002	40.2857	5.3322	2.34344e-07	7.57144e-06
ARL4C	5.5392	3.75247	8.20131	2.18558	1.12801	2.44419e-07	7.87648e-06
LIMD2	3.23373	2.15092	4.84704	2.25348	1.17215	2.46154e-07	7.91192e-06
IGLV2.11	14.032	2.44575	31.2948	12.7956	3.67757	2.4715e-07	7.92346e-06
CCL19	15.8934	2.70649	35.5411	13.1318	3.71499	2.58221e-07	8.25708e-06
ADGRA2	1.77479	1.07185	2.82211	2.63294	1.39668	2.66407e-07	8.47528e-06
BIRC3	8.77797	5.88172	13.0932	2.22608	1.15451	2.71132e-07	8.58171e-06
SRPX	2.23906	0.49496	4.83766	9.77383	3.28892	2.9502e-07	9.31409e-06
MICAL1	2.20295	1.42972	3.35502	2.34662	1.23059	3.0167e-07	9.49992e-06
GBP5	1.72545	0.28359	3.87374	13.6597	3.77185	3.07075e-07	9.64572e-06
TNFRSF18	1.26125	0.681003	2.12578	3.12155	1.64226	3.09194e-07	9.68073e-06
FMNL1	1.52401	0.90646	2.44411	2.69632	1.43099	3.09746e-07	9.68073e-06
IGKV2.24	2.24423	0.568055	4.74162	8.34712	3.06128	3.11142e-07	9.69999e-06
GJA1	5.67951	3.87746	8.36445	2.1572	1.10916	3.29312e-07	1.02408e-05
EFEMP2	2.54605	1.63292	3.90654	2.39236	1.25844	3.474e-07	1.07495e-05
IGHV1.69	3.47417	0.502772	7.90134	15.7156	3.97412	3.70137e-07	1.14247e-05
TLR2	1.46696	0.863174	2.36655	2.74169	1.45506	4.55581e-07	1.40272e-05
IGKV2D.29	1.48381	0.210787	3.38052	16.0376	4.00339	4.61242e-07	1.4139e-05
IGHV3.33	5.84636	0.530176	13.7671	25.967	4.69861	4.78524e-07	1.4625e-05
SOCS1	4.05697	2.67632	6.11406	2.28451	1.19188	4.8773e-07	1.48698e-05
IGKV1.17	6.70684	0.905325	15.3507	16.956	4.08373	5.21213e-07	1.58131e-05
TNC	2.36065	1.0758	4.275	3.9738	1.99052	5.303e-07	1.60496e-05
ID1	20.3294	13.8059	30.0489	2.17652	1.12202	5.50956e-07	1.66343e-05
COLEC10	1.2116	0.54716	2.20158	4.02365	2.0085	5.56446e-07	1.67594e-05
NBL1	2.0435	1.17798	3.33307	2.82946	1.50053	6.14685e-07	1.83359e-05
TUBB6	3.83233	2.62463	5.63171	2.14572	1.10146	7.26585e-07	2.1622e-05
COMP	0.991211	0.408295	1.85972	4.55484	2.1874	7.77246e-07	2.30744e-05
ENDOD1	2.60301	1.75531	3.86604	2.20249	1.13913	8.01794e-07	2.37465e-05
CXCL10	27.4926	15.623	45.1776	2.89174	1.53194	8.19746e-07	2.42205e-05
ADGRE5	6.55889	4.60521	9.46974	2.05631	1.04006	8.30805e-07	2.44891e-05
C1orf54	3.56539	2.42759	5.26063	2.16702	1.11571	9.13465e-07	2.68619e-05
FABP5	3.23331	2.30217	4.62064	2.00708	1.0051	9.99234e-07	2.92458e-05
GYPC	4.99468	3.41625	7.34643	2.15043	1.10463	1.00456e-06	2.92558e-05
CXCL11	1.7553	0.979053	2.91185	2.97415	1.57248	1.0047e-06	2.92558e-05
HLA.DOB	1.20028	0.618797	2.06666	3.3398	1.73976	1.00663e-06	2.92558e-05
CD44	5.58868	3.95031	8.02974	2.03268	1.02339	1.05153e-06	3.04894e-05
IQGAP1	3.42953	2.37002	5.00812	2.11311	1.07937	1.11561e-06	3.22722e-05
GGTA1P	1.54887	0.955853	2.43242	2.54477	1.34753	1.14828e-06	3.31403e-05
ITGA9	1.3401	0.753717	2.21376	2.93712	1.5544	1.25598e-06	3.60812e-05
PCED1B	1.8036	1.15684	2.76724	2.39208	1.25826	1.27169e-06	3.64484e-05
CD93	5.7891	4.06754	8.3541	2.05385	1.03833	1.31006e-06	3.74617e-05
GPR34	1.35203	0.80173	2.17195	2.70908	1.4378	1.3281e-06	3.78905e-05
ADAP2	1.91488	1.26227	2.88723	2.28733	1.19366	1.33706e-06	3.80587e-05
IGKV1.8	0.892023	0.191402	1.9359	10.1143	3.33833	1.43403e-06	4.07259e-05
LGR5	2.15825	2.95734	0.967663	0.327207	-1.61172	1.47299e-06	4.17369e-05
IGLV3.19	49.7698	4.65258	116.991	25.1455	4.65223	1.56773e-06	4.43204e-05
GNA15	1.01995	0.50796	1.78278	3.50969	1.81134	1.58453e-06	4.46938e-05
APOBEC3G	0.954459	0.459689	1.69163	3.67995	1.87969	1.62945e-06	4.57532e-05
TIMP2	18.6333	11.797	28.8189	2.4429	1.28859	1.70141e-06	4.75593e-05
CASP1	2.59714	1.80131	3.78287	2.10006	1.07043	1.7905e-06	4.97144e-05
LDHB	12.0973	7.66254	18.7048	2.44107	1.28752	1.95977e-06	5.4293e-05
SLC7A8	1.09864	0.577356	1.87532	3.24811	1.6996	1.98892e-06	5.49783e-05
LAMA2	0.982976	0.468115	1.75008	3.73858	1.90249	2.01488e-06	5.55723e-05
UGT1A3	2.15706	2.95306	0.971082	0.328839	-1.60455	2.05033e-06	5.6425e-05
IDO1	1.05168	0.556896	1.78887	3.21223	1.68357	2.13451e-06	5.84827e-05
P3H3	1.11471	0.594687	1.88952	3.17734	1.66782	2.18086e-06	5.96213e-05
IGLV8.61	8.66074	0.729559	20.4777	28.0686	4.81088	2.39181e-06	6.49602e-05
ARHGAP25	1.37095	0.83567	2.16848	2.59491	1.37568	2.40268e-06	6.51131e-05
IFI27L2	4.6507	3.23675	6.7574	2.08771	1.06192	2.44993e-06	6.61055e-05
CLEC3B	8.10782	5.49502	12.0007	2.18392	1.12692	2.70649e-06	7.2556e-05
RNASE1	38.7144	25.6473	58.1834	2.2686	1.1818	2.98191e-06	7.94261e-05
ABR	1.41976	0.802916	2.33881	2.9129	1.54246	3.04998e-06	8.10657e-05
BATF2	2.07305	1.3378	3.16852	2.36846	1.24395	3.07534e-06	8.13919e-05
RNF43	4.11085	5.26557	2.39039	0.453966	-1.13934	3.39704e-06	8.9525e-05
MMP7	6.76637	2.56201	13.0306	5.08607	2.34655	3.41623e-06	8.98404e-05
IGHV3.66	2.07007	0.161972	4.913	30.3324	4.92279	3.68717e-06	9.6761e-05
OAS2	5.62397	3.86444	8.24556	2.1337	1.09336	3.72259e-06	9.74847e-05
SLC9A9	0.920255	0.439248	1.63692	3.72664	1.89788	4.03549e-06	0.000105427
RP11.588K22.2	1.6733	1.05274	2.59789	2.46774	1.30319	4.04281e-06	0.000105427
FAM129A	1.2051	0.581115	2.13479	3.67362	1.8772	4.06048e-06	0.000105666
MRC2	2.43825	1.12059	4.40147	3.92783	1.97373	4.08163e-06	0.000105995
RP11.848P1.3	1.60268	1.03632	2.44651	2.36077	1.23926	4.09937e-06	0.000106233
PLPPR1	4.99379	6.32385	3.0121	0.476308	-1.07003	4.13106e-06	0.000106832
SLC2A3	2.22268	1.49045	3.31366	2.22326	1.15268	4.31493e-06	0.000111356
RCSD1	1.12921	0.63252	1.86926	2.95525	1.56328	4.39558e-06	0.000113202
CD209	1.04097	0.560143	1.75737	3.13736	1.64955	4.57224e-06	0.000117509
LPAR6	2.49027	1.73536	3.61503	2.08316	1.05877	4.69612e-06	0.000120196
METRNL	4.85806	3.451	6.95448	2.01521	1.01093	4.79742e-06	0.000122536
BHLHE41	0.959416	0.489024	1.66027	3.39506	1.76344	4.81168e-06	0.000122648
SLC1A2	5.47422	6.8926	3.36092	0.487613	-1.03619	4.90617e-06	0.000124547
VCAN	2.59656	1.22812	4.63545	3.77443	1.91626	5.02261e-06	0.000127243
IGHV4.28	1.43597	0.381933	3.00642	7.87161	2.97666	5.07425e-06	0.00012829
ID4	1.40344	0.824671	2.26576	2.74747	1.45811	5.08606e-06	0.000128328
LAMC3	2.35801	1.56782	3.53535	2.25494	1.17309	5.32621e-06	0.000134029
RHBG	14.2566	19.9327	5.7996	0.290959	-1.78111	5.33358e-06	0.000134029
STX11	1.10075	0.6216	1.81465	2.91932	1.54563	5.53636e-06	0.000138844
FOS	21.7838	14.3575	32.8485	2.2879	1.19402	5.635e-06	0.000140751
EMILIN2	1.0525	0.570837	1.77014	3.10095	1.63271	5.74453e-06	0.000143199
PRKCDBP	5.45975	3.62427	8.19449	2.26101	1.17697	5.84434e-06	0.000145105
TBC1D10C	1.48933	0.960697	2.27695	2.3701	1.24495	6.0264e-06	0.000149327
PLCB2	1.04972	0.569184	1.76568	3.10213	1.63326	6.04191e-06	0.000149414
GIMAP8	2.43241	1.70316	3.51895	2.06613	1.04693	6.38378e-06	0.000157555
ITGAM	1.58963	1.05433	2.3872	2.2642	1.179	6.55631e-06	0.000161493
MMP14	20.6444	13.3649	31.4905	2.35622	1.23647	6.61714e-06	0.000162669
CHST2	0.913687	0.469211	1.57593	3.35867	1.74789	6.65808e-06	0.000163353
IGHV3.13	1.00306	0.159919	2.25929	14.1277	3.82046	7.34645e-06	0.000179887
SLC6A6	1.34934	0.844084	2.10213	2.49043	1.3164	7.60245e-06	0.00018579
SAA2.SAA4	46.1853	21.8342	82.4667	3.77694	1.91722	7.77296e-06	0.000189584
IGKV2.29	1.58349	0.315872	3.47215	10.9923	3.45842	8.57401e-06	0.000207899
TBXAS1	1.08925	0.615531	1.79506	2.91628	1.54413	8.71545e-06	0.000210917
IRF8	2.96955	2.11503	4.24272	2.00598	1.00431	8.82902e-06	0.000213251
LINC01124	3.2539	4.15517	1.91107	0.459926	-1.12053	9.16086e-06	0.00022041
INPP5D	1.3967	0.887511	2.15536	2.42855	1.28009	9.39736e-06	0.00022541
IGKV1.9	12.6312	0.784759	30.2815	38.587	5.27004	9.4049e-06	0.00022541
HEYL	3.58627	2.49647	5.21	2.08695	1.0614	9.7022e-06	0.000232088
NRP2	1.13839	0.679212	1.82253	2.68331	1.42401	1.00636e-05	0.000239322
GREB1	1.18152	1.61804	0.531135	0.32826	-1.60709	1.00816e-05	0.000239322
FHL2	1.7306	1.17177	2.56321	2.18747	1.12926	1.07772e-05	0.000254379
IGLV1.47	16.3331	5.83123	31.9803	5.48432	2.45531	1.13666e-05	0.000266772
ALOX5	1.91703	1.18297	3.01072	2.54505	1.34769	1.16093e-05	0.000271444
CHST11	1.7084	1.14203	2.55225	2.23484	1.16017	1.17608e-05	0.00027447
STK17B	1.47556	0.956223	2.24934	2.35232	1.23409	1.17952e-05	0.000274758
FIBIN	1.23385	0.687059	2.04853	2.98159	1.57608	1.3008e-05	0.000300755
HSH2D	1.23876	0.762649	1.94814	2.55443	1.353	1.36954e-05	0.000316061
IGHV4.59	14.0137	3.21719	30.0997	9.35591	3.22588	1.43097e-05	0.000329628
GLUL	361.188	480.473	183.462	0.381835	-1.38898	1.44839e-05	0.000333023
CALHM2	1.80308	1.19909	2.70298	2.2542	1.17261	1.46605e-05	0.00033646
AMACR	8.84193	11.3307	5.13381	0.453088	-1.14214	1.48327e-05	0.000339162
KCNE4	1.18672	0.605655	2.05248	3.38885	1.7608	1.61557e-05	0.000368735
FSTL3	10.4405	6.92883	15.6727	2.26195	1.17757	1.65843e-05	0.000377147
PAMR1	0.84219	0.316625	1.62525	5.13304	2.35981	1.65849e-05	0.000377147
CTHRC1	4.53624	2.96806	6.87273	2.31557	1.21137	1.66293e-05	0.000377468
LY6E	51.1441	34.9463	75.2778	2.1541	1.10708	1.67487e-05	0.000379486
CETP	2.86726	1.88484	4.33099	2.2978	1.20025	1.70523e-05	0.00038476
IGLV4.69	10.1876	0.908478	24.0127	26.4318	4.72421	1.70743e-05	0.00038476
CXCL8	7.49938	4.58903	11.8356	2.57911	1.36687	1.72477e-05	0.000387265
NRROS	1.26487	0.797931	1.96057	2.45707	1.29694	1.75161e-05	0.000392581
IGHJ2	2.01871	0.269167	4.62542	17.1842	4.10301	1.7572e-05	0.000392653
IGHV3.73	3.95501	0.224008	9.51396	42.4714	5.40842	1.7709e-05	0.00039477
GJA5	2.47395	1.7505	3.55182	2.02903	1.02079	1.78484e-05	0.000397166
GLIPR1	1.59483	0.968768	2.52761	2.6091	1.38355	1.81346e-05	0.000402815
IGHV3.11	7.8178	1.0454	17.9082	17.1305	4.09849	1.84353e-05	0.000408764
CFD	5.13145	2.77345	8.64472	3.11696	1.64014	1.87123e-05	0.000414168
OLFML3	4.01419	2.63221	6.07325	2.30728	1.2062	1.90284e-05	0.000420415
LOXL1	1.98573	0.542259	4.13641	7.6281	2.93132	1.98365e-05	0.000435948
GPNMB	10.7614	3.88677	21.0041	5.40399	2.43403	2.10471e-05	0.000460924
F3	1.08043	0.590526	1.81036	3.06567	1.6162	2.11684e-05	0.000462486
SLCO2A1	2.50311	1.74383	3.6344	2.08415	1.05946	2.26563e-05	0.000493012
NNMT	160.094	104.484	242.95	2.32523	1.21737	2.26709e-05	0.000493012
IGHV1.24	8.33208	1.1521	19.0298	16.5174	4.04591	2.2958e-05	0.000498385
PEG10	29.0104	40.8856	11.3171	0.2768	-1.85308	2.62416e-05	0.000562791
VEGFC	1.9813	1.37374	2.88652	2.10121	1.07122	2.64653e-05	0.000566612
ITGA3	2.29991	1.30078	3.78855	2.91252	1.54227	2.90118e-05	0.000619
TMEM159	1.11636	0.636511	1.83132	2.87712	1.52462	3.13773e-05	0.000668325
IGKV1.6	5.5758	0.993838	12.4026	12.4795	3.64149	3.22634e-05	0.000685128
FAM127C	1.56483	1.05435	2.32541	2.20553	1.14113	3.2331e-05	0.000685128
X43709	1.6952	1.16848	2.47998	2.1224	1.0857	3.23314e-05	0.000685128
MTHFD2	1.15498	0.683259	1.85781	2.71904	1.4431	3.42223e-05	0.000721511
OLFML2B	3.18298	1.7067	5.38252	3.15375	1.65707	3.45163e-05	0.000726477
CERCAM	1.5995	0.862184	2.69805	3.12932	1.64585	3.49451e-05	0.000734261
CCDC88B	1.34718	0.859779	2.07339	2.41153	1.26995	3.50759e-05	0.000735767
CRHBP	1.37995	0.578881	2.5735	4.44564	2.15239	3.67974e-05	0.000770577
IGHV3.43	2.23971	0.378875	5.01224	13.2293	3.72566	4.09467e-05	0.000851732
NKD1	3.82841	5.41149	1.46971	0.271591	-1.88049	4.11336e-05	0.000853887
FRZB	2.82436	1.83666	4.29597	2.33901	1.2259	4.11904e-05	0.000853887
APOBR	1.58233	1.08962	2.31644	2.12591	1.08808	4.22137e-05	0.000872253
CDC42EP5	2.14726	1.52675	3.07179	2.01197	1.00861	4.29592e-05	0.000886185
AEBP1	19.8811	6.70119	39.5183	5.89721	2.56003	4.70628e-05	0.000961272
MXRA8	4.61302	2.12432	8.32101	3.91703	1.96976	5.19473e-05	0.00105756
CCL21	31.4631	8.16994	66.1684	8.099	3.01774	5.44599e-05	0.00110691
UGT1A2P	2.90639	3.87666	1.46075	0.376806	-1.40811	5.46459e-05	0.00110887
KIRREL	1.31195	0.829127	2.03131	2.44994	1.29275	5.56251e-05	0.00112691
CXCL14	2.04085	0.689675	4.05402	5.87815	2.55536	6.02302e-05	0.0012123
NLRC5	1.7243	1.22208	2.47258	2.02325	1.01667	6.11942e-05	0.00122972
LIF	1.63152	1.01226	2.55418	2.52325	1.33528	6.28608e-05	0.00125711
ITPKB	1.50307	1.03186	2.20513	2.13704	1.09561	6.29808e-05	0.00125749
COL12A1	1.08226	0.645662	1.73276	2.68369	1.42422	6.35388e-05	0.00126347
PHYHIPL	2.36046	2.99836	1.41003	0.470266	-1.08845	6.35849e-05	0.00126347
BATF	5.02505	3.4684	7.34435	2.11751	1.08237	6.44397e-05	0.00127841
GRASP	2.05037	1.44007	2.95968	2.05523	1.0393	6.72245e-05	0.00132942
CRP	1049.47	724.136	1534.2	2.11866	1.08315	7.08258e-05	0.00139842
GIMAP1	1.15696	0.730293	1.79265	2.4547	1.29555	7.78233e-05	0.00152448
CYP3A4	368.21	485.407	193.594	0.398829	-1.32616	7.88574e-05	0.00153988
PLXDC2	1.00932	0.597553	1.62282	2.71578	1.44137	8.20556e-05	0.00159732
CA14	1.9466	2.44296	1.20704	0.49409	-1.01715	8.30595e-05	0.00161434
PDGFRA	1.22825	0.727791	1.9739	2.71218	1.43945	8.98279e-05	0.00173774
IFI44L	1.06051	0.540805	1.83483	3.39277	1.76246	9.34429e-05	0.00180273
CTC.505O3.2	11.4554	14.3647	7.1207	0.495708	-1.01244	9.56878e-05	0.00184251
IGHV3.53	2.65059	0.18542	6.32354	34.1039	5.09186	0.000100501	0.0019322
S100A6	93.4989	61.934	140.528	2.269	1.18206	0.000106003	0.00203169
ELF4	1.31286	0.867759	1.97602	2.27716	1.18723	0.000112215	0.00213431
TEK	1.19946	0.757971	1.85725	2.45029	1.29295	0.000116505	0.00220915
MAP1B	1.22739	0.792621	1.87518	2.36579	1.24232	0.000125818	0.00237128
RP11.521M14.1	2.92307	3.7148	1.74346	0.469327	-1.09133	0.000128439	0.00241338
HGF	0.93928	0.510208	1.57857	3.09397	1.62946	0.000130043	0.00243983
SRPX2	2.14075	0.964611	3.89312	4.03594	2.01291	0.000131275	0.00245924
CCL3L3	1.15676	0.736603	1.78277	2.42025	1.27516	0.000133841	0.00249602
IGLV4.60	1.25076	0.195425	2.82313	14.4461	3.85261	0.000139641	0.00258951
GNB4	0.909107	0.504271	1.51229	2.99896	1.58446	0.000144307	0.00266325
GNLY	1.0461	0.651147	1.63455	2.51026	1.32784	0.000145448	0.00268034
RP11.283I3.4	1.16362	1.53435	0.611269	0.39839	-1.32774	0.000148178	0.0027266
GUCY1A3	1.08726	0.65715	1.7281	2.62969	1.39489	0.000157585	0.00288265
SP5	4.96691	6.35556	2.89792	0.455966	-1.133	0.000160638	0.00292988
DOK1	1.33758	0.888373	2.00686	2.25903	1.1757	0.000169045	0.00306972
IGFBP5	14.7884	7.61015	25.4835	3.34862	1.74357	0.000181815	0.00329199
IGHV3.49	7.90477	0.862858	18.3968	21.3207	4.41418	0.000186138	0.00335324
RAI2	1.5301	1.0729	2.21131	2.06107	1.04339	0.000197383	0.00352766
ADAM8	1.27005	0.855636	1.88751	2.20597	1.14142	0.000225627	0.00399948
IGKV1.27	4.50146	0.908734	9.85437	10.8441	3.43883	0.000225712	0.00399948
RASL10B	3.4824	4.69877	1.67009	0.355432	-1.49235	0.000244531	0.00430229
HIST1H2AG	1.68375	2.12001	1.03375	0.487614	-1.03619	0.000251815	0.00441173
SLC6A2	1.82026	2.6391	0.600258	0.227448	-2.13639	0.000257352	0.00449608
CXCL1	7.59146	4.09239	12.8048	3.12893	1.64567	0.00026509	0.00459896
IGKV1OR2.108	0.982151	0.223123	2.11305	9.47033	3.24341	0.000266653	0.00461964
IGLV1.36	0.952262	0.254324	1.99214	7.83308	2.96958	0.000274145	0.00474282
MMP12	1.53406	0.444406	3.15757	7.10514	2.82886	0.000287083	0.00495288
GCNT3	1.17223	0.669812	1.92081	2.86768	1.51988	0.000288117	0.00496232
AGAP2.AS1	1.25873	0.809265	1.9284	2.38291	1.25272	0.000291889	0.00501493
MMP19	1.13037	0.714887	1.7494	2.4471	1.29107	0.000298364	0.0051191
TRDC	1.30334	0.520545	2.46965	4.74436	2.24621	0.000302469	0.00517525
ELN	5.14277	2.90524	8.47654	2.91767	1.54482	0.000307452	0.00524609
LCN2	146.553	92.0189	227.804	2.47562	1.30779	0.000329874	0.00558273
ARHGEF6	1.27936	0.889058	1.86088	2.09309	1.06563	0.000338089	0.0056985
UNC13D	1.16425	0.693572	1.86552	2.68973	1.42746	0.000342425	0.00575598
FCN3	4.63482	2.37556	8.00096	3.36804	1.75191	0.000349932	0.00587423
RENBP	6.49684	4.4614	9.52952	2.13599	1.09491	0.000361577	0.00605337
PARM1	1.46291	1.01231	2.13427	2.10832	1.07609	0.000370423	0.00616826
SMIM10	0.95035	0.56128	1.53004	2.72598	1.44677	0.000377008	0.00626116
IGHV1.58	2.03239	0.0673102	4.96022	73.692	6.20344	0.000398152	0.00656845
CD248	5.40503	3.55997	8.15405	2.29048	1.19565	0.000407538	0.0067055
SLC13A3	11.3386	14.5591	6.54019	0.449216	-1.15452	0.00041037	0.00674319
PLAU	3.51991	1.67557	6.26785	3.74073	1.90332	0.000411173	0.00674747
IGLV3.10	9.44516	0.909385	22.1629	24.3713	4.60711	0.000426554	0.00693582
CYP1A1	18.5067	26.9638	5.9062	0.219042	-2.19072	0.000467942	0.00754959
AC004862.6	1.72322	2.22594	0.974203	0.43766	-1.19212	0.000488331	0.00785816
F2RL3	1.21629	0.806735	1.82651	2.26408	1.17892	0.000542059	0.00862235
PALD1	1.54853	1.10437	2.21029	2.0014	1.00101	0.000553334	0.00876806
PDCD1	1.10878	0.652266	1.78894	2.74266	1.45558	0.000567605	0.0089486
C9	101.634	72.1194	145.608	2.01899	1.01363	0.000589812	0.00921693
C2CD4A	1.61435	1.08664	2.4006	2.2092	1.14352	0.000614397	0.00954873
SLFN11	1.17549	0.774645	1.77271	2.28842	1.19435	0.000616075	0.00954873
FOSB	3.96074	2.42453	6.24957	2.57764	1.36605	0.000618535	0.00956961
IGHV4.31	5.32607	0.838078	12.0129	14.3338	3.84135	0.000638318	0.00985116
CD200	1.1066	0.71855	1.68477	2.34469	1.2294	0.000650301	0.00998654
SULT1E1	3.48355	4.3696	2.16341	0.495105	-1.01419	0.000660092	0.0101081
SEL1L3	5.03305	3.46779	7.36518	2.12388	1.0867	0.000660658	0.0101081
TMSB10	1060.24	747.115	1526.79	2.04358	1.0311	0.000742084	0.0111618
FGFR1	1.12569	0.724668	1.72318	2.37789	1.24968	0.000770169	0.0115008
AXIN2	2.01704	2.59135	1.16136	0.448169	-1.15789	0.00077393	0.0115155
PDLIM3	1.20162	0.816586	1.77531	2.17406	1.12039	0.000777364	0.0115527
IL33	2.93852	2.06225	4.2441	2.05799	1.04124	0.000785635	0.0116617
PRKCH	1.08841	0.729406	1.62329	2.2255	1.15413	0.000818465	0.0120818
ANGPTL2	4.84407	3.19262	7.30461	2.28797	1.19407	0.000838199	0.012304
NOTUM	34.6399	45.2362	18.8522	0.41675	-1.26275	0.000879732	0.012859
IGKV2D.40	2.15576	0.181067	5.09793	28.1549	4.81531	0.000912951	0.0133289
RGS2	9.85362	6.65248	14.6231	2.19814	1.13628	0.000922359	0.0134504
SAA1	1462.54	805.071	2442.14	3.03344	1.60096	0.00101818	0.0147098
FMNL3	1.10907	0.752497	1.64033	2.17986	1.12423	0.00109211	0.0156146
KNDC1	1.38989	0.983859	1.99486	2.02759	1.01977	0.00112	0.0159767
LINC01503	1.37694	0.926223	2.04848	2.21165	1.14512	0.001203	0.0170241
MMP9	8.25539	4.89182	13.2669	2.71205	1.43939	0.00120843	0.017062
IGKV3D.20	3.32179	0.279779	7.85417	28.0728	4.8111	0.00125108	0.0175022
RP11.320N7.2	4.0799	5.45419	2.0323	0.372613	-1.42425	0.00125227	0.0175022
CCDC109B	1.1141	0.765513	1.63347	2.13382	1.09344	0.0012928	0.0179677
IGFBP6	3.25006	1.55776	5.77148	3.70499	1.88947	0.00132366	0.0183262
TNFRSF19	2.12469	2.74702	1.19747	0.435915	-1.19788	0.00133185	0.0184076
PI3	6.03675	2.57563	11.1936	4.34595	2.11967	0.00137833	0.0189094
IGLV7.43	2.56959	1.178	4.64296	3.94139	1.97871	0.00144015	0.0196426
CCDC170	1.55471	1.96755	0.939621	0.47756	-1.06625	0.00147666	0.0200965
IFI6	185.673	124.982	276.098	2.20909	1.14345	0.00150526	0.0203965
PTH1R	1.08029	0.68302	1.6722	2.44825	1.29175	0.00154472	0.0208404
SUSD2	1.90836	1.34733	2.74425	2.03682	1.02632	0.0015843	0.021328
CLEC11A	4.45301	2.32357	7.62572	3.2819	1.71453	0.00160782	0.0215746
MAGEB17	1.04006	1.44719	0.433465	0.299522	-1.73927	0.0016467	0.0220488
SPG20	1.18157	0.800769	1.74893	2.18406	1.12701	0.00168632	0.0225062
EHD3	1.18024	0.820117	1.71681	2.09337	1.06583	0.00169936	0.0226321
DYNC1I1	1.25086	1.67517	0.618661	0.369311	-1.43709	0.00177178	0.0234959
ACTN2	1.95907	2.84269	0.642538	0.226032	-2.1454	0.00183089	0.0242024
SLCO1B3	5.63651	7.08218	3.48256	0.491736	-1.02404	0.00184365	0.0243452
IGHV3.20	0.968529	0.155753	2.17951	13.9934	3.80667	0.00184753	0.0243618
IGLV2.23	27.2604	5.91406	59.0649	9.9872	3.32008	0.00190667	0.0249065
ECSCR	1.2315	0.860179	1.78475	2.07486	1.05301	0.00191832	0.0249602
CCL24	0.990111	0.673763	1.46145	2.16908	1.11708	0.00196122	0.0254121
TBXA2R	1.10238	0.753582	1.62206	2.15247	1.10599	0.00199965	0.0257491
RP11.401P9.4	1.55206	2.16217	0.643047	0.297408	-1.74948	0.00215229	0.0274904
GSTP1	21.8557	12.8046	35.3413	2.76004	1.46469	0.00218702	0.0278448
NOV	1.03204	0.691305	1.53972	2.22726	1.15527	0.00218973	0.0278508
AP000593.7	1.40696	2.14881	0.301651	0.14038	-2.83259	0.00245258	0.0307537
FLI1	1.12382	0.79274	1.61711	2.03989	1.02849	0.00259083	0.0322273
IGLC7	2.25061	0.2019	5.30304	26.2657	4.71511	0.00282351	0.0345375
GNG4	2.07963	2.64735	1.23376	0.466037	-1.10148	0.00284398	0.0347196
LINC00886	1.10508	1.4004	0.665074	0.474915	-1.07426	0.00291568	0.0353836
SOD3	8.6542	4.21523	15.268	3.6221	1.85683	0.00297043	0.0358381
PGF	1.50942	0.943302	2.35289	2.49431	1.31864	0.00312842	0.0374537
TERT	1.3257	1.789	0.635411	0.355177	-1.49339	0.00323586	0.0384744
IGLV10.54	2.14378	0.144408	5.1227	35.4738	5.14868	0.00328826	0.0389549
ADCY3	0.984758	0.667451	1.45752	2.18372	1.12679	0.00356752	0.0417857
STEAP4	1.474	0.878826	2.36077	2.68627	1.42561	0.00364119	0.0424488
SCARF2	1.01155	0.677829	1.50877	2.22589	1.15438	0.00369573	0.0430401
FCN2	2.2232	1.29905	3.60013	2.77137	1.4706	0.00369884	0.0430401
CYP2S1	1.06716	0.726086	1.57535	2.16964	1.11746	0.00381882	0.0441471
CACNG4	1.52011	2.12639	0.616789	0.290063	-1.78556	0.00389433	0.0448598
HHATL	1.61015	0.00820501	3.99695	487.135	8.92818	0.00408213	0.0467136
MME	6.07127	7.90603	3.3376	0.422159	-1.24414	0.00423225	0.0481656
AREG	0.994694	0.511734	1.71427	3.34992	1.74413	0.00431845	0.0489228
