# Supplementary material for: CXCL12 and IL7R as Novel Therapeutic Targets for Liver Hepatocellular Carcinoma Are Correlated With Somatic Mutations and the Tumor Immunological Microenvironment
Source: Front Oncol. 2020 Dec 4;10:574853. doi: 10.3389/fonc.2020.574853 (PMC7746863; doi:10.3389/fonc.2020.574853)
Supplement: Supplementary file 1 [file DataSheet_1.zip › Additional file/Table S3_GO analysis results.xlsx]

## Sheet: BP
Terms	ID	Description	GeneRatio	BgRatio	pvalue	p.adjust	qvalue	geneID	Count
GO:0050900	GO:0050900	leukocyte migration	82/518	478/18493	3.41809e-41	1.42671e-37	9.94483e-38	6352/914/199/5880/3689/11151/3512/11117/7852/6404/962/3494/1278/3055/972/6387/301/63940/6351/3932/4283/3514/9046/1277/2207/719/1880/3493/2833/1893/3383/3965/1230/11314/6348/7409/6850/6362/1240/3071/5293/7070/3507/9056/3687/728/5724/6347/7040/9672/1435/6402/6363/8784/4681/3627/2995/6373/960/3680/23428/29/3684/4323/3635/3576/7424/3675/6366/9547/7010/414062/101/2919/4345/90865/6288/4318/6369/4856/28…	82
GO:0051249	GO:0051249	regulation of lymphocyte activation	72/518	472/18493	1.08242e-32	2.25902e-29	1.57464e-29	28638/6352/914/199/939/916/5880/11151/54440/5788/3575/3494/972/51237/84868/301/3932/3501/3514/3500/100423062/3902/3538/7940/26279/1880/920/3493/10673/3503/79626/10148/3718/27240/2615/4332/3965/942/11006/11314/558/3539/7409/6850/3502/3071/64092/7070/3507/3606/64926/864/10288/6347/7040/3495/6363/8784/8651/3620/30835/374403/4323/3635/10457/283234/6366/3707/101/28526/5133/28834	72
GO:0030198	GO:0030198	extracellular matrix organization	62/518	348/18493	4.08483e-32	5.68336e-29	3.96157e-29	4060/1634/151887/3689/11117/7076/7373/3936/1278/1289/1292/4239/64094/633/1277/10631/1281/83716/1520/23213/2022/84168/9509/1805/1291/1293/9806/3383/6678/10516/4313/2200/2331/4629/3687/1307/2199/7040/1306/2113/3491/30008/3371/1311/960/3680/7077/3908/4316/1462/10319/3684/4323/3675/165/1303/5156/101/4321/4327/2006/4318	62
GO:0050867	GO:0050867	positive regulation of cell activation	64/518	384/18493	2.23877e-31	2.20134e-28	1.53444e-28	28638/6352/914/199/939/916/3689/11151/54440/5788/3575/3494/5341/972/84868/301/3932/3501/3514/3500/2207/100423062/3538/1880/920/3493/10673/3503/10148/3718/3965/942/11006/558/3539/7409/6850/3502/3071/7070/3507/3606/64926/864/10288/5724/6347/7040/3495/2268/6363/8651/30835/3684/4323/3635/283234/6366/3707/101/28526/5133/90865/28834	64
GO:0002696	GO:0002696	positive regulation of leukocyte activation	63/518	372/18493	2.63697e-31	2.20134e-28	1.53444e-28	28638/6352/914/199/939/916/3689/11151/54440/5788/3575/3494/972/84868/301/3932/3501/3514/3500/2207/100423062/3538/1880/920/3493/10673/3503/10148/3718/3965/942/11006/558/3539/7409/6850/3502/3071/7070/3507/3606/64926/864/10288/5724/6347/7040/3495/2268/6363/8651/30835/3684/4323/3635/283234/6366/3707/101/28526/5133/90865/28834	63
GO:0043062	GO:0043062	extracellular structure organization	64/518	402/18493	3.49085e-30	2.42847e-27	1.69276e-27	4060/1634/151887/3689/11117/7076/7373/3936/1278/1289/1292/4239/64094/633/1277/10631/1281/83716/1520/23213/2022/84168/9509/1805/1291/1293/9806/3383/6678/10516/4313/2200/2331/4629/3687/1307/2199/7040/1306/5360/2113/3491/30008/3371/1311/960/3680/7077/3908/4316/1462/10319/3684/4323/1071/3675/165/1303/5156/101/4321/4327/2006/4318	64
GO:0051251	GO:0051251	positive regulation of lymphocyte activation	56/518	333/18493	1.00786e-27	6.00971e-25	4.18905e-25	28638/6352/199/939/916/11151/54440/5788/3575/3494/972/84868/301/3932/3501/3514/3500/100423062/3538/1880/920/3493/10673/3503/10148/3718/3965/942/11006/558/3539/7409/6850/3502/3071/7070/3507/3606/64926/864/10288/6347/7040/3495/6363/8651/30835/4323/3635/283234/6366/3707/101/28526/5133/28834	56
GO:0007159	GO:0007159	leukocyte cell-cell adhesion	55/518	327/18493	3.04045e-27	1.58635e-24	1.10576e-24	6352/199/939/916/5880/3689/11151/54440/6404/5788/3575/972/84868/6387/301/3932/83706/3902/26279/920/10673/79626/10148/3718/3383/2615/3965/942/11006/11314/7409/6850/3071/7070/3606/64926/864/10288/5724/6347/7040/2113/6402/6363/8651/960/3620/30835/10457/51148/283234/6366/3707/101/5133	55
GO:0045785	GO:0045785	positive regulation of cell adhesion	59/518	397/18493	3.07977e-26	1.42833e-23	9.95611e-24	6352/199/939/151887/916/11151/11117/54440/5788/3575/972/84868/6387/301/3932/64094/920/10673/10148/3718/9806/3383/3965/942/11006/7409/6850/3071/7070/2316/3606/64926/1307/864/2199/10288/5724/6347/7040/1435/2113/3491/6363/8784/8651/960/8826/30835/84034/10272/3675/283234/6366/3707/7010/101/201294/5133/6288	59
GO:0060326	GO:0060326	cell chemotaxis	51/518	295/18493	6.83342e-26	2.85227e-23	1.98817e-23	6352/199/5880/3689/11151/7852/972/6387/301/63940/6351/4283/64094/2207/719/1880/2833/3965/7114/1230/6348/7409/6850/6362/1240/3071/5293/728/6347/51411/1435/6363/4681/3627/6373/3680/3576/7424/6366/9547/5156/3082/414062/101/2919/2260/6288/6369/2950/4856/5228	51
GO:0002685	GO:0002685	regulation of leukocyte migration	41/518	180/18493	7.97876e-26	3.02758e-23	2.11036e-23	6352/199/5880/11117/972/6387/301/63940/6351/719/2833/1893/3383/3965/1230/11314/6348/1240/3071/7070/728/5724/6347/7040/1435/6363/8784/4681/3627/29/4323/3576/7424/6366/9547/101/4345/90865/6369/4856/5228	41
GO:0030595	GO:0030595	leukocyte chemotaxis	44/518	217/18493	2.06707e-25	7.18995e-23	5.01173e-23	6352/199/5880/3689/11151/7852/972/6387/301/63940/6351/4283/2207/719/1880/2833/3965/1230/6348/7409/6850/6362/1240/3071/5293/728/6347/1435/6363/4681/3627/6373/3680/3576/7424/6366/9547/414062/101/2919/6288/6369/4856/5228	44
GO:1903037	GO:1903037	regulation of leukocyte cell-cell adhesion	49/518	293/18493	3.05078e-24	9.79535e-22	6.82782e-22	6352/199/939/916/11151/54440/5788/3575/972/84868/6387/301/3932/3902/26279/920/10673/79626/10148/3718/3383/2615/3965/942/11006/11314/7409/6850/3071/7070/3606/64926/864/10288/5724/6347/7040/2113/6363/8651/960/3620/30835/10457/283234/6366/3707/101/5133	49
GO:0097529	GO:0097529	myeloid leukocyte migration	41/518	199/18493	4.98648e-24	1.48668e-21	1.03629e-21	6352/199/5880/3689/11117/972/6387/301/6351/4283/2207/719/1230/11314/6348/7409/6850/6362/1240/3071/5293/728/6347/1435/6363/4681/3627/6373/3680/4323/3576/7424/6366/414062/101/2919/4345/6288/6369/4856/5228	41
GO:0042110	GO:0042110	T cell activation	59/518	451/18493	2.58437e-23	7.19144e-21	5.01277e-21	6352/914/199/939/916/5880/925/11151/54440/5788/915/3575/3936/972/84868/301/3932/2207/3902/26279/1880/920/10673/79626/10148/7454/3718/3383/27240/2615/3965/942/11006/11314/7409/6850/3071/5293/7070/3606/64926/864/10288/6347/7040/6363/8784/8651/3620/30835/84941/10457/283234/6366/3707/10538/2000/101/5133	59
GO:1903039	GO:1903039	positive regulation of leukocyte cell-cell adhesion	41/518	214/18493	9.31088e-23	2.42898e-20	1.69311e-20	6352/199/939/916/11151/54440/5788/3575/972/84868/301/3932/920/10673/10148/3718/3383/3965/942/11006/7409/6850/3071/7070/3606/64926/864/10288/5724/6347/7040/2113/6363/8651/960/30835/283234/6366/3707/101/5133	41
GO:0050863	GO:0050863	regulation of T cell activation	48/518	305/18493	1.38397e-22	3.39805e-20	2.3686e-20	6352/914/199/939/916/5880/11151/54440/5788/3575/972/84868/301/3932/3902/26279/920/10673/79626/10148/3718/27240/2615/3965/942/11006/11314/7409/6850/3071/7070/3606/64926/864/10288/6347/7040/6363/8784/8651/3620/30835/10457/283234/6366/3707/101/5133	48
GO:0006909	GO:0006909	phagocytosis	50/518	342/18493	5.01565e-22	1.16307e-19	8.10717e-20	28638/199/2214/3689/11151/5788/3494/3055/301/3501/3514/3500/2207/100423062/3538/4689/3493/3503/8685/7454/54209/11314/558/3539/2212/7409/6850/3502/3071/3507/7456/6347/7040/3495/4481/51411/2268/8406/7097/22918/9938/29/3684/3394/1401/28526/201294/8547/28834/2220	50
GO:0022409	GO:0022409	positive regulation of cell-cell adhesion	42/518	251/18493	6.29986e-21	1.38398e-18	9.64698e-19	6352/199/939/916/11151/54440/5788/3575/972/84868/301/3932/920/10673/10148/3718/3383/3965/942/11006/7409/6850/3071/7070/3606/64926/864/10288/5724/6347/7040/2113/6363/8651/960/30835/10272/283234/6366/3707/101/5133	42
GO:0022407	GO:0022407	regulation of cell-cell adhesion	51/518	388/18493	2.38024e-20	4.83936e-18	3.37326e-18	6352/199/939/916/11151/54440/5788/3575/972/84868/6387/301/3932/83706/3902/26279/920/10673/79626/10148/3718/3383/2615/3965/942/11006/11314/7409/6850/3071/7070/3606/64926/864/10288/5724/6347/7040/2113/6363/8651/960/3620/30835/10272/10457/283234/6366/3707/101/5133	51
GO:0002687	GO:0002687	positive regulation of leukocyte migration	30/518	121/18493	2.43475e-20	4.83936e-18	3.37326e-18	6352/199/5880/972/6387/63940/6351/719/3383/3965/1230/6348/1240/3071/7070/728/5724/7040/1435/6363/8784/3627/4323/3576/7424/6366/9547/101/6369/5228	30
GO:0097530	GO:0097530	granulocyte migration	31/518	134/18493	5.12166e-20	9.71719e-18	6.77334e-18	6352/5880/3689/972/301/6351/4283/2207/719/11314/6348/7409/6850/6362/1240/3071/5293/728/6347/1435/6363/3627/6373/3680/3576/6366/414062/101/2919/6288/6369	31
GO:0050870	GO:0050870	positive regulation of T cell activation	37/518	202/18493	6.0256e-20	1.09352e-17	7.62232e-18	6352/199/939/916/11151/54440/5788/3575/972/84868/301/3932/920/10673/10148/3718/3965/942/11006/7409/6850/3071/7070/3606/64926/864/10288/6347/7040/6363/8651/30835/283234/6366/3707/101/5133	37
GO:0071621	GO:0071621	granulocyte chemotaxis	29/518	120/18493	2.27505e-19	3.95668e-17	2.75799e-17	6352/5880/3689/972/301/6351/4283/2207/719/6348/7409/6850/6362/1240/3071/5293/728/6347/1435/6363/3627/6373/3680/3576/6366/414062/2919/6288/6369	29
GO:0042119	GO:0042119	neutrophil activation	56/518	498/18493	5.13686e-19	8.41945e-17	5.86875e-17	6352/963/7305/1536/3689/5788/23406/10875/9535/340061/2207/83716/1520/719/4332/3903/11314/11031/2212/6850/3071/80301/3101/3606/64333/3687/728/5329/10288/5724/51411/2268/6402/7097/976/2171/960/8826/22918/7077/29/6515/374403/3684/240/3576/11010/1675/101/2919/3934/201294/5328/4318/2950/4311	56
GO:0002460	GO:0002460	adaptive immune response based on somatic recombination of immune receptors built from immunoglobulin superfamily domains	47/518	354/18493	5.2445e-19	8.41945e-17	5.86875e-17	713/714/712/28638/939/925/54440/5788/3575/3494/972/84868/730/301/3501/5551/3514/3500/2207/100423062/3538/920/3493/10673/3503/10148/7454/3718/10068/3383/3539/3502/3507/3004/3606/7040/3495/6363/3635/10538/1401/9245/28526/201294/735/90865/28834	47
GO:0070663	GO:0070663	regulation of leukocyte proliferation	37/518	216/18493	6.38119e-19	9.66232e-17	6.73509e-17	6352/199/916/5880/11151/54440/5788/972/51237/84868/301/7940/26279/1880/920/10673/10148/3718/2615/4332/3965/942/11314/6850/3071/3606/64926/10288/7040/1435/6363/3620/30835/3635/10457/283234/2950	37
GO:0032103	GO:0032103	positive regulation of response to external stimulus	43/518	297/18493	6.48167e-19	9.66232e-17	6.73509e-17	6352/199/5880/3689/972/84868/6387/63940/6351/64094/2207/9450/719/3965/7114/1230/6348/6362/1240/3071/3606/728/7040/7056/1435/2113/6363/115362/7097/3627/3620/3684/3576/2152/7424/6366/9547/414062/101/2260/90865/6369/5228	43
GO:0032944	GO:0032944	regulation of mononuclear cell proliferation	36/518	206/18493	9.75381e-19	1.40388e-16	9.78568e-17	6352/199/916/5880/11151/54440/5788/972/51237/84868/301/7940/26279/1880/920/10673/10148/3718/2615/4332/3965/942/11314/6850/3071/3606/64926/10288/7040/1435/6363/3620/30835/3635/10457/283234	36
GO:0006959	GO:0006959	humoral immune response	46/518	349/18493	1.70017e-18	2.3655e-16	1.64886e-16	713/714/712/28638/3512/5788/3494/11326/730/4283/3501/6039/3514/3500/100423062/9450/3538/719/1880/3493/3503/10148/54209/3539/3502/3507/728/6347/3495/10584/3627/6373/4316/3576/1675/1401/10578/2919/28526/3934/8547/5133/735/5266/28834/2220	46
GO:0030593	GO:0030593	neutrophil chemotaxis	26/518	101/18493	3.07637e-18	4.14218e-16	2.8873e-16	6352/5880/3689/972/6351/4283/2207/719/6348/7409/6850/6362/3071/5293/728/6347/6363/3627/6373/3680/3576/6366/414062/2919/6288/6369	26
GO:1902107	GO:1902107	positive regulation of leukocyte differentiation	30/518	142/18493	3.21772e-18	4.19711e-16	2.92558e-16	939/54440/5788/3575/2124/972/3059/301/920/3965/942/11006/1230/558/6850/3071/3606/146433/864/10288/7040/1435/6363/8651/2353/4323/3635/3976/3707/101	30
GO:0070661	GO:0070661	leukocyte proliferation	41/518	283/18493	4.27311e-18	5.30568e-16	3.69831e-16	6352/199/916/5880/11151/54440/5788/3575/972/51237/84868/301/7940/26279/1880/920/10673/10148/973/3718/2615/4332/3965/942/11314/6850/3071/3606/64926/10288/7040/1435/6363/3620/30835/3635/10457/283234/2000/90865/2950	41
GO:1990266	GO:1990266	neutrophil migration	27/518	112/18493	4.32183e-18	5.30568e-16	3.69831e-16	6352/5880/3689/972/6351/4283/2207/719/6348/7409/6850/6362/3071/5293/728/6347/6363/3627/6373/3680/3576/6366/414062/101/2919/6288/6369	27
GO:0002449	GO:0002449	lymphocyte mediated immunity	45/518	344/18493	5.4882e-18	6.54507e-16	4.56222e-16	713/714/712/28638/57823/939/925/11151/54440/5788/3575/3494/972/84868/730/3501/5551/3514/3500/2207/100423062/3902/3002/3538/3493/3503/7454/3383/3965/3539/7409/3502/3507/3004/3606/7040/3495/3635/10538/1401/9245/28526/201294/735/28834	45
GO:0050670	GO:0050670	regulation of lymphocyte proliferation	35/518	205/18493	6.48114e-18	7.51452e-16	5.23797e-16	6352/199/916/5880/11151/54440/5788/972/51237/84868/301/7940/26279/1880/920/10673/10148/3718/2615/4332/3965/942/11314/6850/3071/3606/64926/10288/7040/6363/3620/30835/3635/10457/283234	35
GO:0050920	GO:0050920	regulation of chemotaxis	35/518	210/18493	1.43058e-17	1.61384e-15	1.12492e-15	6352/199/5880/7852/972/6387/63940/6351/64094/719/1880/3965/7114/1230/6348/1240/3071/728/6347/7040/1435/6363/25960/4681/3627/3576/2152/7424/6366/9547/5156/2260/2950/4856/5228	35
GO:1902105	GO:1902105	regulation of leukocyte differentiation	39/518	265/18493	1.65547e-17	1.81666e-15	1.2663e-15	714/7305/914/939/54440/5788/3575/2124/972/3059/301/920/3718/3965/942/11006/1230/558/6348/6850/3071/9770/2200/3606/146433/864/10288/7040/1435/6363/8784/8651/2353/4323/3635/10272/3976/3707/101	39
GO:0043312	GO:0043312	neutrophil degranulation	53/518	485/18493	1.69741e-17	1.81666e-15	1.2663e-15	963/7305/1536/3689/5788/23406/10875/9535/340061/2207/83716/1520/719/4332/3903/11314/11031/2212/6850/3071/80301/3101/64333/3687/728/5329/10288/5724/51411/2268/6402/7097/976/2171/960/8826/22918/7077/29/6515/374403/3684/240/11010/1675/101/2919/3934/201294/5328/4318/2950/4311	53
GO:0032943	GO:0032943	mononuclear cell proliferation	39/518	266/18493	1.89042e-17	1.97265e-15	1.37503e-15	6352/199/916/5880/11151/54440/5788/3575/972/51237/84868/301/7940/26279/1880/920/10673/10148/973/3718/2615/4332/3965/942/11314/6850/3071/3606/64926/10288/7040/1435/6363/3620/30835/3635/10457/283234/2000	39
GO:0002283	GO:0002283	neutrophil activation involved in immune response	53/518	488/18493	2.22146e-17	2.26155e-15	1.57641e-15	963/7305/1536/3689/5788/23406/10875/9535/340061/2207/83716/1520/719/4332/3903/11314/11031/2212/6850/3071/80301/3101/64333/3687/728/5329/10288/5724/51411/2268/6402/7097/976/2171/960/8826/22918/7077/29/6515/374403/3684/240/11010/1675/101/2919/3934/201294/5328/4318/2950/4311	53
GO:0002768	GO:0002768	immune response-regulating cell surface receptor signaling pathway	50/518	445/18493	4.65421e-17	4.6254e-15	3.22412e-15	28638/28755/916/2214/5788/915/3494/3055/3932/3501/2359/3514/3500/2207/100423062/9473/3538/719/920/3493/3503/7454/973/3937/4332/11006/11314/974/3539/2212/7409/6850/3502/1240/3071/5293/7070/3507/10462/7456/728/10288/3495/2268/30835/2353/3635/28526/5583/28834	50
GO:0002429	GO:0002429	immune response-activating cell surface receptor signaling pathway	48/518	414/18493	5.81002e-17	5.54529e-15	3.86533e-15	28638/28755/916/2214/5788/915/3494/3055/3932/3501/2359/3514/3500/2207/100423062/9473/3538/719/920/3493/3503/7454/973/3937/4332/11006/11314/974/3539/2212/7409/6850/3502/1240/3071/5293/7070/3507/10462/7456/728/3495/2268/30835/3635/28526/5583/28834	48
GO:0002446	GO:0002446	neutrophil mediated immunity	53/518	499/18493	5.84554e-17	5.54529e-15	3.86533e-15	963/7305/1536/3689/5788/23406/10875/9535/340061/2207/83716/1520/719/4332/3903/11314/11031/2212/6850/3071/80301/3101/64333/3687/728/5329/10288/5724/51411/2268/6402/7097/976/2171/960/8826/22918/7077/29/6515/374403/3684/240/11010/1675/101/2919/3934/201294/5328/4318/2950/4311	53
GO:0046651	GO:0046651	lymphocyte proliferation	38/518	264/18493	9.29823e-17	8.62463e-15	6.01177e-15	6352/199/916/5880/11151/54440/5788/3575/972/51237/84868/301/7940/26279/1880/920/10673/10148/973/3718/2615/4332/3965/942/11314/6850/3071/3606/64926/10288/7040/6363/3620/30835/3635/10457/283234/2000	38
GO:0050921	GO:0050921	positive regulation of chemotaxis	27/518	130/18493	2.52114e-16	2.28766e-14	1.5946e-14	6352/199/5880/972/6387/63940/6351/64094/719/3965/7114/1230/6348/1240/3071/728/7040/1435/6363/3627/3576/2152/7424/6366/9547/2260/5228	27
GO:0002688	GO:0002688	regulation of leukocyte chemotaxis	25/518	109/18493	2.71625e-16	2.41226e-14	1.68146e-14	6352/199/5880/972/6387/63940/6351/719/3965/1230/6348/1240/3071/728/6347/1435/6363/4681/3627/3576/7424/6366/9547/4856/5228	25
GO:0002683	GO:0002683	negative regulation of immune system process	48/518	437/18493	5.03774e-16	4.38074e-14	3.05358e-14	714/11117/5788/3575/972/84868/6387/301/2207/1281/3902/7940/26279/79626/3718/3428/2615/4332/3965/942/11006/11314/558/6348/64092/7070/2200/7043/864/10288/6347/7040/8651/4681/3620/29/374403/3635/10272/10457/6366/84166/3707/4321/5133/4345/90865/4856	48
GO:0006911	GO:0006911	phagocytosis	engulfment	25/518	112/18493	5.40206e-16	4.60167e-14	3.20758e-14	28638/199/3689/3494/3501/3514/3500/2207/100423062/3538/3493/3503/54209/11314/3539/3502/3071/3507/3495/4481/51411/9938/3684/28526/28834	25
GO:0032496	GO:0032496	response to lipopolysaccharide	41/518	324/18493	5.69521e-16	4.75436e-14	3.31401e-14	6352/1634/3055/84868/4283/9450/7431/3587/54209/10068/3383/3965/942/558/6348/6678/2149/3606/728/10288/54/5724/6347/7040/114769/7056/7097/3627/6373/834/3620/29/2353/3394/3576/4016/2919/3934/1543/6915/2950	41
GO:0050864	GO:0050864	regulation of B cell activation	31/518	183/18493	6.58518e-16	5.28587e-14	3.6845e-14	28638/939/54440/5788/3494/972/51237/3501/3514/3500/100423062/3538/1880/3493/10673/3503/4332/11314/3539/6850/3502/3071/64092/3507/7040/3495/374403/4323/3635/28526/28834	31
GO:1903708	GO:1903708	positive regulation of hemopoiesis	31/518	183/18493	6.58518e-16	5.28587e-14	3.6845e-14	939/54440/5788/3575/2124/972/3059/301/920/3965/942/11006/1230/558/6850/3071/3606/146433/864/10288/7040/1435/2113/6363/8651/2353/4323/3635/3976/3707/101	31
GO:0050727	GO:0050727	regulation of inflammatory response	47/518	425/18493	7.95125e-16	6.26199e-14	4.3649e-14	713/714/712/6352/3689/5788/3055/730/301/63940/3501/3514/3500/2207/719/9021/3503/79626/5740/7114/6348/3502/6362/3606/728/54/2113/330/115362/7097/3620/29/284207/3684/7010/3082/414062/101/735/4345/90865/6288/4318/6369/2950/4856/28834	47
GO:0002690	GO:0002690	positive regulation of leukocyte chemotaxis	22/518	84/18493	8.34051e-16	6.4469e-14	4.49379e-14	6352/199/5880/972/6387/63940/6351/719/3965/1230/6348/1240/3071/728/1435/6363/3627/3576/7424/6366/9547/5228	22
GO:0042129	GO:0042129	regulation of T cell proliferation	28/518	153/18493	2.20817e-15	1.6758e-13	1.16811e-13	6352/199/916/5880/11151/54440/5788/84868/301/26279/920/10673/10148/3718/2615/3965/942/6850/3071/3606/64926/10288/7040/6363/3620/30835/10457/283234	28
GO:0002237	GO:0002237	response to molecule of bacterial origin	41/518	337/18493	2.27204e-15	1.69348e-13	1.18043e-13	6352/1634/3055/84868/4283/9450/7431/3587/54209/10068/3383/3965/942/558/6348/6678/2149/3606/728/10288/54/5724/6347/7040/114769/7056/7097/3627/6373/834/3620/29/2353/3394/3576/4016/2919/3934/1543/6915/2950	41
GO:0099024	GO:0099024	plasma membrane invagination	25/518	121/18493	3.72396e-15	2.72698e-13	1.90084e-13	28638/199/3689/3494/3501/3514/3500/2207/100423062/3538/3493/3503/54209/11314/3539/3502/3071/3507/3495/4481/51411/9938/3684/28526/28834	25
GO:0050853	GO:0050853	B cell receptor signaling pathway	25/518	122/18493	4.56342e-15	3.28409e-13	2.28916e-13	28638/5788/3494/3932/3501/3514/3500/100423062/3538/3493/3503/973/4332/11314/974/3539/6850/3502/3071/5293/3507/3495/28526/5583/28834	25
GO:0002573	GO:0002573	myeloid leukocyte differentiation	31/518	197/18493	5.50873e-15	3.89719e-13	2.71653e-13	714/7305/2124/6688/1436/972/3059/2207/1880/920/54209/3428/11006/1230/6348/5293/9770/2200/146433/7040/1435/6363/7097/116071/2353/3635/10272/375387/3976/10538/4318	31
GO:0045621	GO:0045621	positive regulation of lymphocyte differentiation	22/518	94/18493	1.08416e-14	7.54212e-13	5.25721e-13	939/54440/5788/3575/972/301/3965/942/11006/558/6850/3071/3606/864/10288/7040/6363/8651/4323/3635/3707/101	22
GO:0050851	GO:0050851	antigen receptor-mediated signaling pathway	35/518	259/18493	1.12336e-14	7.68676e-13	5.35803e-13	28638/28755/916/5788/915/3494/3932/3501/3514/3500/100423062/9473/3538/920/3493/3503/7454/973/3937/4332/11006/11314/974/3539/6850/3502/3071/5293/7070/3507/3495/3635/28526/5583/28834	35
GO:0001819	GO:0001819	positive regulation of cytokine production	45/518	422/18493	1.29551e-14	8.72168e-13	6.07942e-13	4060/914/916/1536/54440/5788/1436/972/84868/301/63940/340061/2207/10631/23213/719/920/10148/3428/3965/942/6348/6850/2149/3606/728/10288/5724/7040/3495/2268/6363/330/115362/7097/834/3620/3394/283234/3082/101/4321/4345/90865/6288	45
GO:0071674	GO:0071674	mononuclear cell migration	21/518	85/18493	1.36543e-14	9.0465e-13	6.30583e-13	6352/199/6387/301/6351/719/1230/6348/6362/1240/728/6347/7040/1435/6363/4681/3627/6366/414062/6369/4856	21
GO:0042098	GO:0042098	T cell proliferation	29/518	178/18493	1.66642e-14	1.08682e-12	7.57564e-13	6352/199/916/5880/11151/54440/5788/84868/301/26279/920/10673/10148/3718/2615/3965/942/6850/3071/3606/64926/10288/7040/6363/3620/30835/10457/283234/2000	29
GO:0010324	GO:0010324	membrane invagination	25/518	129/18493	1.78947e-14	1.14912e-12	8.00988e-13	28638/199/3689/3494/3501/3514/3500/2207/100423062/3538/3493/3503/54209/11314/3539/3502/3071/3507/3495/4481/51411/9938/3684/28526/28834	25
GO:0030217	GO:0030217	T cell differentiation	33/518	234/18493	1.8939e-14	1.19775e-12	8.34887e-13	914/939/916/925/54440/5788/915/3575/972/301/3932/2207/26279/1880/920/3718/3965/942/11006/7409/6850/3071/5293/3606/864/10288/7040/6363/8784/8651/3707/10538/101	33
GO:0042102	GO:0042102	positive regulation of T cell proliferation	22/518	97/18493	2.18951e-14	1.36403e-12	9.50793e-13	6352/199/916/11151/54440/5788/84868/301/920/10673/10148/3718/3965/942/6850/3071/3606/64926/10288/6363/30835/283234	22
GO:0070098	GO:0070098	chemokine-mediated signaling pathway	21/518	87/18493	2.26069e-14	1.38766e-12	9.67266e-13	6352/7852/6387/6351/4283/2532/2833/54209/1230/6348/6362/1240/6347/6363/3627/6373/3576/6366/414062/2919/6369	21
GO:0072376	GO:0072376	protein activation cascade	30/518	194/18493	2.46729e-14	1.49253e-12	1.04037e-12	713/714/712/28638/3494/11326/730/3501/3514/3500/100423062/3538/719/3493/3503/2162/3539/3502/3507/728/3495/10584/1675/2152/1401/28526/8547/735/28834/2220	30
GO:0050871	GO:0050871	positive regulation of B cell activation	26/518	144/18493	3.13353e-14	1.86848e-12	1.30242e-12	28638/939/54440/5788/3494/972/3501/3514/3500/100423062/3538/1880/3493/10673/3503/3539/6850/3502/3071/3507/7040/3495/4323/3635/28526/28834	26
GO:0006956	GO:0006956	complement activation	28/518	170/18493	3.5851e-14	2.10763e-12	1.46912e-12	713/714/712/28638/3494/11326/730/3501/3514/3500/100423062/3538/719/3493/3503/3539/3502/3507/728/3495/10584/1675/1401/28526/8547/735/28834/2220	28
GO:0032946	GO:0032946	positive regulation of mononuclear cell proliferation	25/518	133/18493	3.74842e-14	2.17304e-12	1.51471e-12	6352/199/916/11151/54440/5788/972/84868/301/1880/920/10673/10148/3718/3965/942/6850/3071/3606/64926/10288/1435/6363/30835/283234	25
GO:0050866	GO:0050866	negative regulation of cell activation	29/518	184/18493	4.05228e-14	2.31701e-12	1.61507e-12	11117/5788/972/84868/301/3902/7940/26279/79626/3718/2615/4332/3965/942/11314/558/64092/864/10288/7040/7056/8651/3620/29/374403/3635/10457/5156/4345	29
GO:0042113	GO:0042113	B cell activation	37/518	303/18493	4.91591e-14	2.77284e-12	1.9328e-12	28638/939/54440/5788/3575/3494/972/51237/3501/3514/3500/100423062/3538/1880/3493/10673/3503/973/3718/4332/11314/974/3539/6850/3502/3071/64092/5293/3507/7040/3495/374403/4323/3635/10538/28526/28834	37
GO:0002697	GO:0002697	regulation of immune effector process	45/518	439/18493	5.44966e-14	3.03292e-12	2.11408e-12	713/714/712/5880/3689/54440/5788/3575/972/51237/84868/730/301/3501/3514/3500/340061/2207/3902/719/3503/7454/3718/3965/942/11314/7409/6850/3502/3606/7043/728/5724/7040/2268/6363/330/60489/29/3684/4321/201294/735/90865/28834	45
GO:0070665	GO:0070665	positive regulation of leukocyte proliferation	25/518	139/18493	1.07963e-13	5.92944e-12	4.1331e-12	6352/199/916/11151/54440/5788/972/84868/301/1880/920/10673/10148/3718/3965/942/6850/3071/3606/64926/10288/1435/6363/30835/283234	25
GO:0030098	GO:0030098	lymphocyte differentiation	39/518	344/18493	1.13802e-13	6.16895e-12	4.30005e-12	914/939/916/925/54440/5788/915/3575/6688/972/301/3932/2207/26279/1880/920/973/3718/3965/942/11006/558/974/7409/6850/3071/5293/3606/864/10288/7040/6363/8784/8651/4323/3635/3707/10538/101	39
GO:0072676	GO:0072676	lymphocyte migration	22/518	105/18493	1.25693e-13	6.72616e-12	4.68845e-12	6352/199/6387/6351/1880/2833/1893/3383/6348/6362/5293/6347/6363/3627/6373/6366/9547/414062/101/4345/6288/6369	22
GO:1990868	GO:1990868	response to chemokine	21/518	95/18493	1.48079e-13	7.72603e-12	5.38541e-12	6352/7852/6387/6351/4283/2532/2833/54209/1230/6348/6362/1240/6347/6363/3627/6373/3576/6366/414062/2919/6369	21
GO:1990869	GO:1990869	cellular response to chemokine	21/518	95/18493	1.48079e-13	7.72603e-12	5.38541e-12	6352/7852/6387/6351/4283/2532/2833/54209/1230/6348/6362/1240/6347/6363/3627/6373/3576/6366/414062/2919/6369	21
GO:2000106	GO:2000106	regulation of leukocyte apoptotic process	20/518	87/18493	2.56323e-13	1.32085e-11	9.20697e-12	6352/939/3575/972/6387/3059/301/2207/3718/3965/558/5293/6363/3620/155038/84941/6366/3707/101/5133	20
GO:0050671	GO:0050671	positive regulation of lymphocyte proliferation	24/518	132/18493	2.63291e-13	1.34022e-11	9.34194e-12	6352/199/916/11151/54440/5788/972/84868/301/1880/920/10673/10148/3718/3965/942/6850/3071/3606/64926/10288/6363/30835/283234	24
GO:0070372	GO:0070372	regulation of ERK1 and ERK2 cascade	37/518	324/18493	3.97283e-13	1.9979e-11	1.39263e-11	6352/11117/5788/1436/972/84868/6351/152007/1880/920/8685/54209/3383/3965/1230/558/6348/10268/6850/6362/2149/728/6347/7040/3491/6363/960/374403/10457/6366/3976/5156/7010/414062/2260/6369/2950	37
GO:0002695	GO:0002695	negative regulation of leukocyte activation	26/518	164/18493	7.46748e-13	3.71063e-11	2.58648e-11	5788/972/84868/301/3902/7940/26279/79626/3718/2615/4332/3965/942/11314/558/64092/864/10288/7040/8651/3620/29/374403/3635/10457/4345	26
GO:0071346	GO:0071346	cellular response to interferon-gamma	27/518	178/18493	8.00189e-13	3.9294e-11	2.73898e-11	6352/199/3055/6351/7431/9021/7454/3383/3965/6348/6362/115361/5724/6347/10346/6363/115362/7097/8651/960/834/4939/3394/6366/84166/414062/6369	27
GO:0048247	GO:0048247	lymphocyte chemotaxis	17/518	63/18493	9.55279e-13	4.63644e-11	3.23181e-11	6352/6351/1880/2833/6348/6362/5293/6347/6363/3627/6373/6366/9547/414062/101/6288/6369	17
GO:0045582	GO:0045582	positive regulation of T cell differentiation	19/518	83/18493	1.10538e-12	5.30327e-11	3.69663e-11	939/54440/5788/3575/972/301/3965/942/11006/6850/3071/3606/864/10288/7040/6363/8651/3707/101	19
GO:0032963	GO:0032963	collagen metabolic process	21/518	106/18493	1.4495e-12	6.87526e-11	4.79238e-11	11117/1289/4239/1277/7431/1520/2022/9509/4313/2149/7043/7040/1306/3397/10536/4316/9902/4323/4321/4327/4318	21
GO:0016064	GO:0016064	immunoglobulin mediated immune response	29/518	212/18493	1.64302e-12	7.70556e-11	5.37113e-11	713/714/712/28638/939/5788/3494/972/730/3501/3514/3500/2207/100423062/3538/3493/3503/3539/3502/3507/7040/3495/3635/10538/1401/9245/28526/735/28834	29
GO:0034341	GO:0034341	response to interferon-gamma	28/518	198/18493	1.75443e-12	8.13666e-11	5.67163e-11	6352/199/3055/6351/7431/9021/7454/3383/3965/6348/6362/115361/8519/5724/6347/10346/6363/115362/7097/8651/960/834/4939/3394/6366/84166/414062/6369	28
GO:0019724	GO:0019724	B cell mediated immunity	29/518	213/18493	1.85312e-12	8.4999e-11	5.92483e-11	713/714/712/28638/939/5788/3494/972/730/3501/3514/3500/2207/100423062/3538/3493/3503/3539/3502/3507/7040/3495/3635/10538/1401/9245/28526/735/28834	29
GO:0070371	GO:0070371	ERK1 and ERK2 cascade	37/518	341/18493	1.89414e-12	8.59364e-11	5.99017e-11	6352/11117/5788/1436/972/84868/6351/152007/1880/920/8685/54209/3383/3965/1230/558/6348/10268/6850/6362/2149/728/6347/7040/3491/6363/960/374403/10457/6366/3976/5156/7010/414062/2260/6369/2950	37
GO:0070374	GO:0070374	positive regulation of ERK1 and ERK2 cascade	31/518	245/18493	2.27281e-12	1.02008e-10	7.11041e-11	6352/5788/1436/972/84868/6351/152007/1880/920/8685/54209/3383/3965/1230/558/6348/10268/6362/2149/728/6347/7040/6363/960/10457/6366/5156/7010/414062/2260/6369	31
GO:1903706	GO:1903706	regulation of hemopoiesis	41/518	418/18493	3.18431e-12	1.41397e-10	9.85604e-11	714/7305/914/939/54440/5788/3575/2124/6688/972/3059/301/920/3718/3965/942/11006/1230/558/6348/6850/3071/9770/2200/3606/146433/864/10288/7040/1435/2113/6363/8784/8651/2353/4323/3635/10272/3976/3707/101	41
GO:0051250	GO:0051250	negative regulation of lymphocyte activation	23/518	137/18493	4.70872e-12	2.06886e-10	1.44209e-10	972/84868/301/3902/7940/26279/79626/3718/2615/4332/3965/942/11314/558/64092/864/10288/7040/8651/3620/374403/3635/10457	23
GO:0045619	GO:0045619	regulation of lymphocyte differentiation	25/518	166/18493	6.70838e-12	2.91675e-10	2.03311e-10	914/939/54440/5788/3575/972/301/3718/3965/942/11006/558/6850/3071/3606/864/10288/7040/6363/8784/8651/4323/3635/3707/101	25
GO:0001503	GO:0001503	ossification	38/518	380/18493	1.14412e-11	4.92326e-10	3.43174e-10	5552/4256/338773/1277/1291/1893/54829/1230/6348/6678/4313/9770/8519/7043/54/7040/1435/3491/6615/3371/3397/7123/9902/1462/3400/4323/2274/10272/115908/10457/7010/3082/3488/8313/4318/5745/6320/374	38
GO:0071887	GO:0071887	leukocyte apoptotic process	20/518	107/18493	1.53497e-11	6.53771e-10	4.55709e-10	6352/939/3575/972/6387/3059/301/2207/3718/3965/558/5293/6363/3620/155038/84941/6366/3707/101/5133	20
GO:0002548	GO:0002548	monocyte chemotaxis	16/518	64/18493	1.61369e-11	6.8036e-10	4.74243e-10	6352/199/6387/301/6351/1230/6348/6362/6347/6363/4681/3627/6366/414062/6369/4856	16
GO:0071219	GO:0071219	cellular response to molecule of bacterial origin	27/518	206/18493	2.68028e-11	1.11875e-09	7.79819e-10	6352/3055/84868/4283/9450/7431/54209/3383/942/558/6348/3606/10288/5724/6347/7040/114769/7097/3627/6373/834/3394/3576/2919/3934/6915/2950	27
GO:0007229	GO:0007229	integrin-mediated signaling pathway	19/518	99/18493	3.06011e-11	1.26464e-09	8.81515e-10	7305/3689/7076/5341/3055/83706/2207/1281/7409/6850/7070/2316/3687/1307/9510/2268/3680/3684/3675	19
GO:0045580	GO:0045580	regulation of T cell differentiation	22/518	137/18493	3.41902e-11	1.39911e-09	9.75248e-10	914/939/54440/5788/3575/972/301/3718/3965/942/11006/6850/3071/3606/864/10288/7040/6363/8784/8651/3707/101	22
GO:0072678	GO:0072678	T cell migration	15/518	59/18493	5.38234e-11	2.18116e-09	1.52037e-09	6352/199/6387/1880/2833/1893/3383/6348/5293/6347/3627/6373/6366/101/4345	15
GO:0071216	GO:0071216	cellular response to biotic stimulus	28/518	229/18493	6.10186e-11	2.44896e-09	1.70704e-09	6352/3055/84868/4283/9450/7431/54209/3383/942/558/6348/6850/3606/10288/5724/6347/7040/114769/7097/3627/6373/834/3394/3576/2919/3934/6915/2950	28
GO:0002576	GO:0002576	platelet degranulation	21/518	128/18493	6.32199e-11	2.51314e-09	1.75178e-09	5552/7076/5341/1521/83706/2207/3671/2162/1893/7114/6850/6678/2316/7043/7040/23052/7123/1675/7424/3082/88	21
GO:0071222	GO:0071222	cellular response to lipopolysaccharide	26/518	199/18493	6.74763e-11	2.65704e-09	1.85208e-09	6352/3055/84868/4283/9450/7431/3383/942/558/6348/3606/10288/5724/6347/7040/114769/7097/3627/6373/834/3394/3576/2919/3934/6915/2950	26
GO:0030099	GO:0030099	myeloid cell differentiation	38/518	405/18493	7.60726e-11	2.96754e-09	2.06852e-09	714/7305/2124/6688/1436/972/3059/2207/1880/920/54209/3718/3428/11006/1230/6348/3071/5293/9770/2200/146433/7040/1435/2113/10365/6363/7097/116071/2353/3394/3635/10272/375387/3976/3707/10538/4318/2313	38
GO:2000107	GO:2000107	negative regulation of leukocyte apoptotic process	14/518	51/18493	7.68017e-11	2.96824e-09	2.069e-09	6352/939/3575/972/6387/3059/2207/3718/558/6363/3620/84941/6366/3707	14
GO:0046635	GO:0046635	positive regulation of alpha-beta T cell activation	15/518	61/18493	9.03831e-11	3.46109e-09	2.41254e-09	916/54440/5788/301/10148/3965/942/6850/3071/3606/64926/864/6363/8651/3707	15
GO:0071356	GO:0071356	cellular response to tumor necrosis factor	28/518	235/18493	1.12727e-10	4.27748e-09	2.98161e-09	6352/939/6351/1277/10631/10673/10068/3383/7114/6348/6850/6362/83643/6347/114769/10365/6363/330/8784/834/3576/1393/6366/414062/3934/55504/6369/2950	28
GO:0031589	GO:0031589	cell-substrate adhesion	34/518	338/18493	1.22355e-10	4.60099e-09	3.2071e-09	151887/916/5880/3689/11151/11117/83706/64094/1277/10631/1281/84168/9806/558/10516/6614/7070/2316/1307/2199/1435/3491/3397/960/8826/84034/4323/3675/6366/7010/4321/201294/5328/88	34
GO:0006910	GO:0006910	phagocytosis	recognition	17/518	84/18493	1.39888e-10	5.21334e-09	3.63395e-09	28638/3494/3501/3514/3500/100423062/3538/3493/3503/3539/3502/3507/3495/28526/8547/28834/2220	17
GO:0046631	GO:0046631	alpha-beta T cell activation	21/518	134/18493	1.53677e-10	5.67652e-09	3.9568e-09	916/54440/5788/301/26279/1880/10148/3718/3965/942/11314/6850/3071/3606/64926/864/6363/8651/3707/10538/2000	21
GO:0002455	GO:0002455	humoral immune response mediated by circulating immunoglobulin	22/518	149/18493	1.84624e-10	6.75982e-09	4.71191e-09	713/714/712/28638/5788/3494/730/3501/3514/3500/100423062/3538/3493/3503/3539/3502/3507/3495/1401/28526/735/28834	22
GO:0050663	GO:0050663	cytokine secretion	26/518	210/18493	2.25362e-10	8.17965e-09	5.7016e-09	5552/914/1436/84868/301/10631/3937/2615/3965/7114/6348/6850/2149/3495/114769/2268/6363/115362/7097/8651/834/1401/4321/4345/90865/6288	26
GO:0006958	GO:0006958	complement activation	classical pathway	21/518	137/18493	2.35117e-10	8.46016e-09	5.89713e-09	713/714/712/28638/3494/730/3501/3514/3500/100423062/3538/3493/3503/3539/3502/3507/3495/1401/28526/735/28834	21
GO:0050707	GO:0050707	regulation of cytokine secretion	24/518	184/18493	3.8091e-10	1.3589e-08	9.4722e-09	5552/914/1436/84868/301/10631/2615/3965/7114/6348/6850/2149/3495/114769/2268/6363/7097/8651/834/1401/4321/4345/90865/6288	24
GO:0048771	GO:0048771	tissue remodeling	23/518	170/18493	4.25444e-10	1.50492e-08	1.049e-08	5880/7076/1436/301/633/558/6850/9770/2149/3606/7043/54/7040/29/4323/3635/115908/2702/10457/3976/3488/101/5745	23
GO:0042742	GO:0042742	defense response to bacterium	32/518	319/18493	4.67089e-10	1.63834e-08	1.142e-08	28638/3512/3494/84868/3501/6039/3514/3500/2207/100423062/219972/3538/920/3493/3503/3539/6850/3502/23166/3507/728/54/3495/2268/7097/4316/3394/1401/10578/28526/28834/2220	32
GO:0046634	GO:0046634	regulation of alpha-beta T cell activation	17/518	91/18493	5.24951e-10	1.82596e-08	1.27278e-08	916/54440/5788/301/10148/3718/3965/942/11314/6850/3071/3606/64926/864/6363/8651/3707	17
GO:0044706	GO:0044706	multi-multicellular organism process	26/518	221/18493	6.94025e-10	2.3941e-08	1.6688e-08	397/7076/7351/84868/3490/5740/3965/4313/7043/1307/5724/7040/7056/2113/3620/4316/2353/3675/1393/3976/3488/1543/2354/5997/4318/5228	26
GO:0045765	GO:0045765	regulation of angiogenesis	35/518	381/18493	7.7051e-10	2.63616e-08	1.83752e-08	1634/7058/1536/3689/11117/301/64094/4804/23213/2022/719/1893/7453/5740/187/6678/23166/728/2113/10365/25960/3397/3627/3576/10457/2152/7424/7010/3082/27286/641700/6369/6915/5228/7015	35
GO:0007565	GO:0007565	female pregnancy	24/518	191/18493	8.25987e-10	2.80298e-08	1.95381e-08	397/7076/7351/84868/3490/5740/3965/4313/7043/1307/7040/7056/2113/3620/4316/2353/3675/1393/3976/3488/2354/5997/4318/5228	24
GO:0034612	GO:0034612	response to tumor necrosis factor	28/518	257/18493	9.0406e-10	3.04318e-08	2.12124e-08	6352/939/6351/1277/10631/10673/10068/3383/7114/6348/6850/6362/83643/6347/114769/10365/6363/330/8784/834/3576/1393/6366/414062/3934/55504/6369/2950	28
GO:0071675	GO:0071675	regulation of mononuclear cell migration	12/518	42/18493	1.05772e-09	3.53195e-08	2.46193e-08	6352/199/6387/719/1230/1240/728/7040/1435/4681/3627/4856	12
GO:1903038	GO:1903038	negative regulation of leukocyte cell-cell adhesion	19/518	122/18493	1.28861e-09	4.26876e-08	2.97553e-08	972/84868/6387/301/3902/26279/79626/3718/2615/3965/942/11314/864/10288/7040/8651/3620/10457/6366	19
GO:0009615	GO:0009615	response to virus	31/518	315/18493	1.40265e-09	4.60998e-08	3.21337e-08	6352/7852/5788/6387/6351/4283/5551/6039/27350/340061/3428/59/3965/8519/2268/10346/6363/330/3627/60489/4939/84166/10964/4321/3934/201294/8547/1543/91607/90865/2537	31
GO:0008037	GO:0008037	cell recognition	25/518	213/18493	1.55655e-09	5.07581e-08	3.53808e-08	28638/2350/3494/84868/3501/5551/3514/3500/100423062/3538/3493/3503/3539/3502/133418/3507/3495/6363/30835/1462/6366/28526/8547/28834/2220	25
GO:0002761	GO:0002761	regulation of myeloid leukocyte differentiation	18/518	114/18493	2.79867e-09	9.05554e-08	6.31214e-08	714/7305/2124/972/3059/920/11006/1230/6348/9770/2200/146433/7040/1435/2353/3635/10272/3976	18
GO:0007204	GO:0007204	positive regulation of cytosolic calcium ion concentration	30/518	309/18493	3.57129e-09	1.14666e-07	7.99275e-08	1043/11151/7852/5788/3932/4283/2359/719/920/2833/1230/6348/10268/1240/187/7070/2149/728/7040/6363/3627/6373/2769/10161/6366/5156/9002/6288/5745/6915	30
GO:0018108	GO:0018108	peptidyl-tyrosine phosphorylation	34/518	387/18493	4.26997e-09	1.36052e-07	9.48348e-08	6352/916/3689/5788/2202/3055/1436/972/3059/3932/920/9021/54209/3718/3383/6503/11314/558/6850/64092/7070/3606/7040/2268/8784/8651/960/8826/3976/5156/7010/3082/2260/374	34
GO:0018212	GO:0018212	peptidyl-tyrosine modification	34/518	390/18493	5.19619e-09	1.6431e-07	1.14532e-07	6352/916/3689/5788/2202/3055/1436/972/3059/3932/920/9021/54209/3718/3383/6503/11314/558/6850/64092/7070/3606/7040/2268/8784/8651/960/8826/3976/5156/7010/3082/2260/374	34
GO:0050868	GO:0050868	negative regulation of T cell activation	17/518	106/18493	6.05113e-09	1.89905e-07	1.32373e-07	972/84868/301/3902/26279/79626/3718/2615/3965/942/11314/864/10288/7040/8651/3620/10457	17
GO:0061448	GO:0061448	connective tissue development	27/518	263/18493	6.63647e-09	2.06721e-07	1.44094e-07	4060/4256/7076/7373/2202/1289/1292/1277/23213/1291/1293/59/864/7040/1435/3491/6615/1311/960/3400/50515/2487/1303/2260/8313/5745/4856	27
GO:0007599	GO:0007599	hemostasis	31/518	339/18493	8.17703e-09	2.52822e-07	1.76228e-07	5341/1278/3932/83706/1277/2207/1281/2162/7454/3937/558/7409/6850/10544/5293/2316/2149/5329/7056/5327/64780/2769/2152/5156/5328/9002/5583/6288/30845/6915/2313	31
GO:0030225	GO:0030225	macrophage differentiation	11/518	40/18493	8.30289e-09	2.54825e-07	1.77625e-07	714/6688/1436/3059/146433/7040/1435/7097/375387/3976/4318	11
GO:0030168	GO:0030168	platelet activation	20/518	152/18493	9.61757e-09	2.9302e-07	2.04249e-07	5341/1278/3932/83706/1277/2207/1281/3937/558/7409/6850/5293/2316/2149/7056/2769/5156/9002/5583/6288	20
GO:1901342	GO:1901342	regulation of vasculature development	35/518	421/18493	1.04902e-08	3.17291e-07	2.21167e-07	1634/7058/1536/3689/11117/301/64094/4804/23213/2022/719/1893/7453/5740/187/6678/23166/728/2113/10365/25960/3397/3627/3576/10457/2152/7424/7010/3082/27286/641700/6369/6915/5228/7015	35
GO:0043300	GO:0043300	regulation of leukocyte degranulation	11/518	42/18493	1.46134e-08	4.35688e-07	3.03695e-07	5880/3689/2207/3965/11314/6850/5724/2268/29/3684/201294	11
GO:0071622	GO:0071622	regulation of granulocyte chemotaxis	11/518	42/18493	1.46134e-08	4.35688e-07	3.03695e-07	6352/5880/972/719/1240/3071/728/1435/6363/3576/6366	11
GO:0022617	GO:0022617	extracellular matrix disassembly	14/518	74/18493	1.50042e-08	4.43001e-07	3.08793e-07	7076/3936/1520/4313/7040/2113/960/7077/4316/4323/101/4321/4327/4318	14
GO:0016485	GO:0016485	protein processing	29/518	310/18493	1.5071e-08	4.43001e-07	3.08793e-07	713/714/712/5552/730/3501/3514/3500/1520/9509/719/3503/3428/3502/56265/728/114769/5327/330/834/7123/4323/2152/165/101/5328/735/28834/4311	29
GO:0030199	GO:0030199	collagen fibril organization	12/518	52/18493	1.52977e-08	4.46522e-07	3.11246e-07	4060/11117/7373/1278/1289/1277/1281/9509/1805/2331/165/1303	12
GO:0001818	GO:0001818	negative regulation of cytokine production	26/518	256/18493	1.58449e-08	4.59282e-07	3.20141e-07	5552/5788/84868/301/3902/3718/2615/3965/7114/558/1240/3071/7043/54/7040/114769/10365/3620/3635/10457/84166/3082/4345/2260/90865/2950	26
GO:0070664	GO:0070664	negative regulation of leukocyte proliferation	14/518	75/18493	1.79804e-08	5.17588e-07	3.60783e-07	84868/7940/26279/2615/4332/3965/942/11314/10288/7040/3620/3635/10457/2950	14
GO:0051216	GO:0051216	cartilage development	23/518	206/18493	1.83595e-08	5.24879e-07	3.65866e-07	4060/4256/7076/7373/2202/1292/1277/23213/1291/1293/864/7040/3491/6615/1311/960/50515/2487/1303/2260/8313/5745/4856	23
GO:1902624	GO:1902624	positive regulation of neutrophil migration	9/518	26/18493	2.02405e-08	5.74721e-07	4.00607e-07	5880/972/719/3071/728/6363/3576/6366/101	9
GO:0007596	GO:0007596	blood coagulation	30/518	334/18493	2.15052e-08	6.06503e-07	4.22761e-07	5341/1278/3932/83706/1277/2207/1281/2162/7454/3937/558/7409/6850/10544/5293/2316/2149/5329/7056/5327/64780/2769/2152/5156/5328/9002/5583/6288/30845/6915	30
GO:0060348	GO:0060348	bone development	23/518	208/18493	2.20457e-08	6.17576e-07	4.30479e-07	7305/338773/5788/7373/1292/1277/23213/2022/1291/1293/6424/6678/2200/7043/54/7040/1311/4323/1303/7010/389058/8313/2313	23
GO:0010810	GO:0010810	regulation of cell-substrate adhesion	23/518	209/18493	2.41361e-08	6.67896e-07	4.65555e-07	151887/916/5880/11117/64094/1277/10631/9806/7070/2316/1307/2199/1435/3491/8826/84034/4323/3675/6366/7010/4321/201294/5328	23
GO:0045123	GO:0045123	cellular extravasation	12/518	54/18493	2.4162e-08	6.67896e-07	4.65555e-07	3689/6404/6387/3383/5293/7070/5724/6347/6402/29/6366/101	12
GO:0051928	GO:0051928	positive regulation of calcium ion transport	17/518	116/18493	2.44684e-08	6.71915e-07	4.68356e-07	6352/6387/6351/4283/920/1230/6348/10268/187/7070/2149/51393/6347/3627/6373/9002/30845	17
GO:0010811	GO:0010811	positive regulation of cell-substrate adhesion	17/518	118/18493	3.17625e-08	8.66513e-07	6.04e-07	151887/916/11117/64094/9806/7070/2316/1307/2199/1435/3491/8826/84034/3675/6366/7010/201294	17
GO:0050817	GO:0050817	coagulation	30/518	340/18493	3.21565e-08	8.71567e-07	6.07523e-07	5341/1278/3932/83706/1277/2207/1281/2162/7454/3937/558/7409/6850/10544/5293/2316/2149/5329/7056/5327/64780/2769/2152/5156/5328/9002/5583/6288/30845/6915	30
GO:0048872	GO:0048872	homeostasis of number of cells	25/518	248/18493	3.47897e-08	9.36853e-07	6.5303e-07	11151/54440/3575/6688/972/3059/301/2207/1880/10673/3718/27240/3965/558/3071/5293/9770/2149/7040/1435/2113/10365/3635/3707/4856	25
GO:0002791	GO:0002791	regulation of peptide secretion	36/518	465/18493	4.03931e-08	1.08077e-06	7.5335e-07	5552/6352/914/7351/1436/972/84868/301/10631/2615/3965/7114/6348/6850/2149/7043/7040/3495/114769/2268/6363/7097/8651/834/2752/2702/7424/1393/1401/101/91608/4321/4345/90865/6288/4856	36
GO:1905517	GO:1905517	macrophage migration	11/518	46/18493	4.11524e-08	1.09408e-06	7.62624e-07	6352/11117/719/6348/1240/728/6347/1435/4323/4345/6288	11
GO:0046638	GO:0046638	positive regulation of alpha-beta T cell differentiation	11/518	47/18493	5.23825e-08	1.38383e-06	9.64592e-07	54440/301/3965/942/6850/3071/3606/864/6363/8651/3707	11
GO:0051897	GO:0051897	positive regulation of protein kinase B signaling	20/518	168/18493	5.35171e-08	1.40491e-06	9.79287e-07	3059/3932/2022/942/558/6348/7409/10268/5293/3606/7040/6363/2152/6366/5156/7010/3082/3488/101/2260	20
GO:0030316	GO:0030316	osteoclast differentiation	15/518	95/18493	5.89256e-08	1.53722e-06	1.07152e-06	7305/1436/2207/1880/54209/11006/1230/6348/9770/2200/7040/1435/2353/3635/10272	15
GO:0051480	GO:0051480	regulation of cytosolic calcium ion concentration	30/518	350/18493	6.14746e-08	1.58941e-06	1.10789e-06	1043/11151/7852/5788/3932/4283/2359/719/920/2833/1230/6348/10268/1240/187/7070/2149/728/7040/6363/3627/6373/2769/10161/6366/5156/9002/6288/5745/6915	30
GO:0032945	GO:0032945	negative regulation of mononuclear cell proliferation	13/518	70/18493	6.20683e-08	1.58941e-06	1.10789e-06	84868/7940/26279/2615/4332/3965/942/11314/10288/7040/3620/3635/10457	13
GO:0050672	GO:0050672	negative regulation of lymphocyte proliferation	13/518	70/18493	6.20683e-08	1.58941e-06	1.10789e-06	84868/7940/26279/2615/4332/3965/942/11314/10288/7040/3620/3635/10457	13
GO:2000401	GO:2000401	regulation of lymphocyte migration	12/518	59/18493	6.94307e-08	1.7671e-06	1.23175e-06	6352/199/6387/6351/1893/6348/6347/3627/6366/9547/101/4345	12
GO:0007162	GO:0007162	negative regulation of cell adhesion	26/518	276/18493	7.34418e-08	1.85786e-06	1.29501e-06	397/5788/972/84868/6387/301/1277/10631/3902/26279/79626/3718/2615/3965/942/11314/864/10288/7040/8651/3371/3620/4323/10457/6366/4321	26
GO:0002699	GO:0002699	positive regulation of immune effector process	22/518	209/18493	1.07929e-07	2.71384e-06	1.89167e-06	5880/3689/54440/5788/972/51237/301/2207/3902/3965/942/11314/7409/6850/3606/5724/7040/2268/6363/3684/201294/90865	22
GO:0050730	GO:0050730	regulation of peptidyl-tyrosine phosphorylation	24/518	245/18493	1.12588e-07	2.81402e-06	1.9615e-06	6352/916/3689/5788/1436/972/3059/920/9021/54209/3383/11314/6850/64092/7070/3606/7040/8784/8651/960/8826/3976/3082/374	24
GO:1902622	GO:1902622	regulation of neutrophil migration	9/518	31/18493	1.15255e-07	2.86354e-06	1.99602e-06	5880/972/719/3071/728/6363/3576/6366/101	9
GO:0032753	GO:0032753	positive regulation of interleukin-4 production	8/518	23/18493	1.21529e-07	2.98389e-06	2.07991e-06	916/54440/84868/2207/3965/942/6850/90865	8
GO:0090023	GO:0090023	positive regulation of neutrophil chemotaxis	8/518	23/18493	1.21529e-07	2.98389e-06	2.07991e-06	5880/972/719/3071/728/6363/3576/6366	8
GO:0043367	GO:0043367	CD4-positive	alpha-beta T cell differentiation	13/518	74/18493	1.23555e-07	3.0159e-06	2.10222e-06	54440/301/26279/1880/3718/3965/942/3071/3606/864/6363/8651/10538	13
GO:0032612	GO:0032612	interleukin-1 production	14/518	87/18493	1.27505e-07	3.09421e-06	2.15681e-06	84868/301/3428/3965/6348/2149/54/3495/114769/6363/115362/834/6288/2950	14
GO:0002886	GO:0002886	regulation of myeloid leukocyte mediated immunity	11/518	51/18493	1.29435e-07	3.1229e-06	2.17681e-06	5880/3689/2207/3965/11314/6850/5724/2268/29/3684/201294	11
GO:0046632	GO:0046632	alpha-beta T cell differentiation	15/518	101/18493	1.36133e-07	3.26562e-06	2.27629e-06	54440/301/26279/1880/3718/3965/942/6850/3071/3606/864/6363/8651/3707/10538	15
GO:0030574	GO:0030574	collagen catabolic process	10/518	41/18493	1.4002e-07	3.33968e-06	2.32791e-06	1520/9509/4313/1306/4316/9902/4323/4321/4327/4318	10
GO:0001776	GO:0001776	leukocyte homeostasis	14/518	88/18493	1.4779e-07	3.50497e-06	2.44313e-06	11151/972/301/2207/1880/10673/3718/27240/3965/558/3071/5293/7040/3707	14
GO:0046637	GO:0046637	regulation of alpha-beta T cell differentiation	12/518	63/18493	1.49477e-07	3.52496e-06	2.45707e-06	54440/301/3718/3965/942/6850/3071/3606/864/6363/8651/3707	12
GO:0050777	GO:0050777	negative regulation of immune response	17/518	131/18493	1.52165e-07	3.53834e-06	2.46639e-06	5788/3575/84868/301/1281/3718/3428/3965/11314/64092/7043/7040/29/3635/84166/4321/90865	17
GO:1903555	GO:1903555	regulation of tumor necrosis factor superfamily cytokine production	17/518	131/18493	1.52165e-07	3.53834e-06	2.46639e-06	914/1536/54440/5788/84868/2207/3965/942/558/6348/54/5724/6363/7097/10457/101/2950	17
GO:0071559	GO:0071559	response to transforming growth factor beta	24/518	249/18493	1.52588e-07	3.53834e-06	2.46639e-06	11117/1278/1277/10631/1281/2022/4053/54829/2615/94031/2200/2331/7043/8425/25878/864/7040/3397/7123/2353/50515/375387/23089/3675	24
GO:0002703	GO:0002703	regulation of leukocyte mediated immunity	21/518	196/18493	1.55378e-07	3.58313e-06	2.49761e-06	5880/3689/54440/5788/3575/84868/2207/3902/7454/3718/3965/11314/7409/6850/3606/5724/7040/2268/29/3684/201294	21
GO:1903557	GO:1903557	positive regulation of tumor necrosis factor superfamily cytokine production	13/518	76/18493	1.71322e-07	3.92911e-06	2.73877e-06	914/1536/54440/5788/84868/2207/3965/942/6348/5724/6363/7097/101	13
GO:0035747	GO:0035747	natural killer cell chemotaxis	6/518	11/18493	1.92392e-07	4.36437e-06	3.04217e-06	6352/6351/6348/5293/6347/9547	6
GO:1902563	GO:1902563	regulation of neutrophil activation	6/518	11/18493	1.92392e-07	4.36437e-06	3.04217e-06	3689/11314/6850/5724/29/3684	6
GO:0032652	GO:0032652	regulation of interleukin-1 production	13/518	77/18493	2.00924e-07	4.53327e-06	3.1599e-06	84868/301/3428/3965/6348/2149/54/3495/114769/6363/834/6288/2950	13
GO:0045730	GO:0045730	respiratory burst	9/518	33/18493	2.09747e-07	4.70689e-06	3.28093e-06	1043/1536/5880/3512/3494/3055/4689/3493/5293	9
GO:0033627	GO:0033627	cell adhesion mediated by integrin	12/518	65/18493	2.14434e-07	4.78634e-06	3.3363e-06	6352/916/3689/83706/3383/6850/3071/2200/1307/6366/5328/4856	12
GO:0045766	GO:0045766	positive regulation of angiogenesis	21/518	200/18493	2.19067e-07	4.86375e-06	3.39026e-06	1536/3689/301/64094/2022/719/1893/5740/187/728/2113/3576/2152/7424/7010/3082/27286/6369/6915/5228/7015	21
GO:0071706	GO:0071706	tumor necrosis factor superfamily cytokine production	17/518	135/18493	2.36658e-07	5.22651e-06	3.64312e-06	914/1536/54440/5788/84868/2207/3965/942/558/6348/54/5724/6363/7097/10457/101/2950	17
GO:0071624	GO:0071624	positive regulation of granulocyte chemotaxis	8/518	25/18493	2.55145e-07	5.58362e-06	3.89205e-06	5880/972/719/3071/728/6363/3576/6366	8
GO:0050918	GO:0050918	positive chemotaxis	12/518	66/18493	2.55503e-07	5.58362e-06	3.89205e-06	6352/11151/6387/6348/10584/3576/10457/2152/7424/3082/6288/5228	12
GO:0050708	GO:0050708	regulation of protein secretion	33/518	438/18493	2.81239e-07	6.11402e-06	4.26176e-06	5552/6352/914/7351/1436/84868/301/10631/2615/3965/7114/6348/6850/2149/7043/7040/3495/114769/2268/6363/7097/8651/834/2752/2702/7424/1401/101/4321/4345/90865/6288/4856	33
GO:0051924	GO:0051924	regulation of calcium ion transport	23/518	239/18493	2.84881e-07	6.1611e-06	4.29457e-06	6352/11151/2669/6387/6351/4283/920/3383/1230/6348/10268/187/7070/2149/6236/51393/10288/6347/7040/3627/6373/9002/30845	23
GO:0022408	GO:0022408	negative regulation of cell-cell adhesion	19/518	170/18493	3.13473e-07	6.74452e-06	4.70125e-06	972/84868/6387/301/3902/26279/79626/3718/2615/3965/942/11314/864/10288/7040/8651/3620/10457/6366	19
GO:0038094	GO:0038094	Fc-gamma receptor signaling pathway	17/518	138/18493	3.25934e-07	6.97665e-06	4.86305e-06	2214/5788/3055/3501/3514/3500/2207/3503/7454/2212/7409/6850/3502/3071/7456/2268/28834	17
GO:0050715	GO:0050715	positive regulation of cytokine secretion	16/518	123/18493	3.41205e-07	7.26628e-06	5.06494e-06	914/1436/84868/10631/3965/6348/6850/2149/3495/2268/6363/7097/834/4321/90865/6288	16
GO:0002686	GO:0002686	negative regulation of leukocyte migration	10/518	45/18493	3.60298e-07	7.63393e-06	5.32121e-06	11117/6387/11314/6347/4681/29/6366/4345/90865/4856	10
GO:0002431	GO:0002431	Fc receptor mediated stimulatory signaling pathway	17/518	140/18493	4.0142e-07	8.46226e-06	5.89859e-06	2214/5788/3055/3501/3514/3500/2207/3503/7454/2212/7409/6850/3502/3071/7456/2268/28834	17
GO:0006801	GO:0006801	superoxide metabolic process	12/518	69/18493	4.23911e-07	8.89148e-06	6.19778e-06	1536/3689/4689/6850/10516/54/7040/3684/375387/1401/2950/6649	12
GO:0070228	GO:0070228	regulation of lymphocyte apoptotic process	11/518	57/18493	4.30802e-07	8.99083e-06	6.26703e-06	6352/939/3575/972/3718/3965/3620/155038/84941/101/5133	11
GO:0006874	GO:0006874	cellular calcium ion homeostasis	33/518	448/18493	4.69663e-07	9.75311e-06	6.79837e-06	6352/1043/11151/7852/5788/6387/3932/4283/2359/719/920/2833/489/1230/6348/10268/1240/187/7070/2149/728/7040/6363/3627/6373/2769/10161/6366/5156/9002/6288/5745/6915	33
GO:0070232	GO:0070232	regulation of T cell apoptotic process	9/518	36/18493	4.75065e-07	9.76808e-06	6.80881e-06	6352/939/3575/3718/3965/3620/155038/101/5133	9
GO:2000403	GO:2000403	positive regulation of lymphocyte migration	9/518	36/18493	4.75065e-07	9.76808e-06	6.80881e-06	6352/199/6387/6351/6348/3627/6366/9547/101	9
GO:0060349	GO:0060349	bone morphogenesis	15/518	111/18493	4.81092e-07	9.84351e-06	6.86139e-06	7373/1292/1277/1291/1293/6424/7043/54/7040/1311/4323/1303/7010/389058/8313	15
GO:0046641	GO:0046641	positive regulation of alpha-beta T cell proliferation	7/518	19/18493	4.88702e-07	9.95045e-06	6.93593e-06	916/5788/10148/3965/6850/3606/64926	7
GO:0010818	GO:0010818	T cell chemotaxis	8/518	27/18493	4.98468e-07	1.00512e-05	7.00618e-06	6352/1880/2833/6348/5293/3627/6373/6366	8
GO:0032673	GO:0032673	regulation of interleukin-4 production	8/518	27/18493	4.98468e-07	1.00512e-05	7.00618e-06	916/54440/84868/2207/3965/942/6850/90865	8
GO:0050878	GO:0050878	regulation of body fluid levels	35/518	493/18493	5.02313e-07	1.00801e-05	7.02628e-06	5341/1278/3932/83706/1277/2207/1281/2162/7454/3937/558/7409/6850/187/10544/5293/2316/2149/5329/7056/5327/64780/2769/4939/2702/2152/5156/5328/9002/5583/6288/30845/6915/2313/109	35
GO:0002526	GO:0002526	acute inflammatory response	21/518	211/18493	5.376e-07	1.07366e-05	7.48389e-06	713/714/712/9332/730/3501/3514/3500/2207/719/3503/3383/3502/728/2152/1401/101/735/6288/2950/28834	21
GO:0043370	GO:0043370	regulation of CD4-positive	alpha-beta T cell differentiation	10/518	47/18493	5.5613e-07	1.10537e-05	7.70498e-06	54440/301/3718/3965/942/3071/3606/864/6363/8651	10
GO:0001649	GO:0001649	osteoblast differentiation	21/518	214/18493	6.79068e-07	1.34047e-05	9.34368e-06	338773/1277/1291/6348/9770/8519/3491/6615/3371/3397/9902/1462/3400/2274/115908/10457/3082/3488/8313/5745/374	21
GO:0090022	GO:0090022	regulation of neutrophil chemotaxis	8/518	28/18493	6.80831e-07	1.34047e-05	9.34368e-06	5880/972/719/3071/728/6363/3576/6366	8
GO:0032928	GO:0032928	regulation of superoxide anion generation	7/518	20/18493	7.33742e-07	1.43114e-05	9.97571e-06	3689/6850/54/7040/3684/1401/2950	7
GO:0097205	GO:0097205	renal filtration	7/518	20/18493	7.33742e-07	1.43114e-05	9.97571e-06	3512/3494/23213/3493/2149/2702/3675	7
GO:1903532	GO:1903532	positive regulation of secretion by cell	29/518	373/18493	7.89997e-07	1.5337e-05	1.06906e-05	914/3689/1436/84868/6387/2207/10631/3965/6348/6850/2149/7043/5724/7040/3495/2268/6363/7097/834/3684/2752/7424/101/91608/4321/201294/2260/90865/6288	29
GO:0046456	GO:0046456	icosanoid biosynthetic process	10/518	49/18493	8.39338e-07	1.62194e-05	1.13057e-05	241/2687/972/301/5740/6850/2171/2681/6916/240	10
GO:0035710	GO:0035710	CD4-positive	alpha-beta T cell activation	13/518	87/18493	8.66854e-07	1.6674e-05	1.16225e-05	54440/301/26279/1880/3718/3965/942/3071/3606/864/6363/8651/10538	13
GO:0055074	GO:0055074	calcium ion homeostasis	33/518	461/18493	8.90951e-07	1.70589e-05	1.18908e-05	6352/1043/11151/7852/5788/6387/3932/4283/2359/719/920/2833/489/1230/6348/10268/1240/187/7070/2149/728/7040/6363/3627/6373/2769/10161/6366/5156/9002/6288/5745/6915	33
GO:0060759	GO:0060759	regulation of response to cytokine stimulus	18/518	165/18493	9.16271e-07	1.74635e-05	1.21729e-05	6352/5788/972/9021/54209/1893/558/6850/83643/114769/1435/330/7097/8651/834/84166/4321/2950	18
GO:0051604	GO:0051604	protein maturation	29/518	378/18493	1.03606e-06	1.96569e-05	1.37018e-05	713/714/712/5552/730/3501/3514/3500/1520/9509/719/3503/3428/3502/56265/728/114769/5327/330/834/7123/4323/2152/165/101/5328/735/28834/4311	29
GO:0043372	GO:0043372	positive regulation of CD4-positive	alpha-beta T cell differentiation	8/518	30/18493	1.22032e-06	2.28552e-05	1.59311e-05	54440/301/3965/942/3071/3606/6363/8651	8
GO:0002433	GO:0002433	immune response-regulating cell surface receptor signaling pathway involved in phagocytosis	16/518	135/18493	1.22106e-06	2.28552e-05	1.59311e-05	2214/5788/3055/3501/3514/3500/3503/7454/2212/7409/6850/3502/3071/7456/2268/28834	16
GO:0038096	GO:0038096	Fc-gamma receptor signaling pathway involved in phagocytosis	16/518	135/18493	1.22106e-06	2.28552e-05	1.59311e-05	2214/5788/3055/3501/3514/3500/3503/7454/2212/7409/6850/3502/3071/7456/2268/28834	16
GO:0097028	GO:0097028	dendritic cell differentiation	9/518	40/18493	1.24884e-06	2.32011e-05	1.61723e-05	6688/54209/3965/558/10288/7040/6363/116071/10538	9
GO:0043270	GO:0043270	positive regulation of ion transport	23/518	260/18493	1.25476e-06	2.32011e-05	1.61723e-05	6352/6387/6351/4283/1520/920/7114/1230/6348/10268/187/7070/2316/2149/51393/5724/6347/3627/6373/9002/30845/88/27092	23
GO:0050731	GO:0050731	positive regulation of peptidyl-tyrosine phosphorylation	19/518	186/18493	1.25622e-06	2.32011e-05	1.61723e-05	6352/916/5788/1436/972/3059/920/9021/54209/3383/6850/3606/7040/8784/960/8826/3976/3082/374	19
GO:0007178	GO:0007178	transmembrane receptor protein serine/threonine kinase signaling pathway	27/518	340/18493	1.26567e-06	2.32727e-05	1.62222e-05	11117/1278/1281/7431/23213/2022/4053/54829/2615/94031/6424/11167/2200/2331/7043/8425/7040/3491/3397/4681/2353/50515/10272/375387/23089/3675/4856	27
GO:0070555	GO:0070555	response to interleukin-1	17/518	152/18493	1.29549e-06	2.37165e-05	1.65315e-05	6352/301/6351/3383/5740/3965/6348/6362/6347/2113/10365/6363/3576/6366/414062/3934/6369	17
GO:0071560	GO:0071560	cellular response to transforming growth factor beta stimulus	22/518	242/18493	1.35463e-06	2.46472e-05	1.71803e-05	11117/1278/1277/10631/1281/2022/4053/54829/2615/94031/2200/2331/7043/8425/7040/3397/7123/2353/50515/375387/23089/3675	22
GO:0038093	GO:0038093	Fc receptor signaling pathway	19/518	187/18493	1.3626e-06	2.46472e-05	1.71803e-05	2214/5788/3055/3501/3514/3500/2207/3503/7454/3937/2212/7409/6850/3502/3071/7456/2268/2353/28834	19
GO:0001909	GO:0001909	leukocyte mediated cytotoxicity	14/518	105/18493	1.36404e-06	2.46472e-05	1.71803e-05	57823/11151/5788/3575/84868/5551/3902/3002/3383/3965/7409/3004/3606/201294	14
GO:0070613	GO:0070613	regulation of protein processing	18/518	170/18493	1.41926e-06	2.55344e-05	1.77986e-05	713/714/712/730/3501/3514/3500/719/3503/3502/728/114769/330/7123/4323/101/735/28834	18
GO:0031349	GO:0031349	positive regulation of defense response	31/518	427/18493	1.42637e-06	2.55523e-05	1.78111e-05	6352/3689/3055/84868/63940/340061/2207/3902/1520/8685/3428/11314/6348/7409/6850/6362/3606/10462/2113/330/115362/7097/3620/30835/3684/84166/414062/101/4321/90865/6369	31
GO:0045639	GO:0045639	positive regulation of myeloid cell differentiation	13/518	91/18493	1.46669e-06	2.61622e-05	1.82363e-05	2124/972/3059/920/1230/3071/146433/7040/1435/2113/2353/3635/3976	13
GO:0002763	GO:0002763	positive regulation of myeloid leukocyte differentiation	10/518	52/18493	1.49852e-06	2.66162e-05	1.85527e-05	2124/972/3059/920/1230/146433/7040/1435/2353/3976	10
GO:0042554	GO:0042554	superoxide anion generation	8/518	31/18493	1.60469e-06	2.83813e-05	1.97831e-05	1536/3689/6850/54/7040/3684/1401/2950	8
GO:1903317	GO:1903317	regulation of protein maturation	18/518	172/18493	1.68247e-06	2.96314e-05	2.06545e-05	713/714/712/730/3501/3514/3500/719/3503/3502/728/114769/330/7123/4323/101/735/28834	18
GO:0001959	GO:0001959	regulation of cytokine-mediated signaling pathway	17/518	155/18493	1.70318e-06	2.987e-05	2.08208e-05	6352/5788/972/9021/54209/1893/558/6850/83643/114769/1435/330/8651/834/84166/4321/2950	17
GO:0051607	GO:0051607	defense response to virus	21/518	228/18493	1.90617e-06	3.31514e-05	2.31081e-05	5788/4283/5551/6039/27350/340061/3428/8519/10346/330/3627/60489/4939/84166/10964/4321/201294/8547/91607/90865/2537	21
GO:1904018	GO:1904018	positive regulation of vasculature development	21/518	228/18493	1.90617e-06	3.31514e-05	2.31081e-05	1536/3689/301/64094/2022/719/1893/5740/187/728/2113/3576/2152/7424/7010/3082/27286/6369/6915/5228/7015	21
GO:0045637	GO:0045637	regulation of myeloid cell differentiation	22/518	248/18493	2.03649e-06	3.52711e-05	2.45856e-05	714/7305/2124/6688/972/3059/920/11006/1230/6348/3071/9770/2200/146433/7040/1435/2113/2353/3635/10272/3976/3707	22
GO:0046633	GO:0046633	alpha-beta T cell proliferation	8/518	32/18493	2.08746e-06	3.60043e-05	2.50967e-05	916/5788/10148/3965/6850/3606/64926/2000	8
GO:0070206	GO:0070206	protein trimerization	10/518	54/18493	2.15577e-06	3.67418e-05	2.56107e-05	11117/241/1278/972/1292/1277/1291/10346/6506/3934	10
GO:0002407	GO:0002407	dendritic cell chemotaxis	7/518	23/18493	2.15692e-06	3.67418e-05	2.56107e-05	6352/7852/1880/3965/1230/6363/6366	7
GO:0002691	GO:0002691	regulation of cellular extravasation	7/518	23/18493	2.15692e-06	3.67418e-05	2.56107e-05	6387/3383/7070/5724/29/6366/101	7
GO:0042116	GO:0042116	macrophage activation	12/518	80/18493	2.19092e-06	3.67418e-05	2.56107e-05	7305/199/3689/5788/972/84868/6850/7097/22918/3684/4345/90865	12
GO:0050764	GO:0050764	regulation of phagocytosis	12/518	80/18493	2.19092e-06	3.67418e-05	2.56107e-05	5788/3055/2207/11314/6850/3071/6347/7040/2268/7097/29/3684	12
GO:0007179	GO:0007179	transforming growth factor beta receptor signaling pathway	19/518	193/18493	2.19183e-06	3.67418e-05	2.56107e-05	11117/1278/1281/2022/4053/54829/2615/94031/2200/2331/7043/8425/7040/3397/2353/50515/375387/23089/3675	19
GO:0030278	GO:0030278	regulation of ossification	19/518	193/18493	2.19183e-06	3.67418e-05	2.56107e-05	5552/4256/338773/1893/1230/6348/9770/8519/7043/7040/1435/3491/3397/3400/115908/3082/3488/8313/374	19
GO:0072503	GO:0072503	cellular divalent inorganic cation homeostasis	33/518	483/18493	2.47095e-06	4.1255e-05	2.87567e-05	6352/1043/11151/7852/5788/6387/3932/4283/2359/719/920/2833/489/1230/6348/10268/1240/187/7070/2149/728/7040/6363/3627/6373/2769/10161/6366/5156/9002/6288/5745/6915	33
GO:0032633	GO:0032633	interleukin-4 production	8/518	33/18493	2.68833e-06	4.45281e-05	3.10381e-05	916/54440/84868/2207/3965/942/6850/90865	8
GO:1905521	GO:1905521	regulation of macrophage migration	8/518	33/18493	2.68833e-06	4.45281e-05	3.10381e-05	6352/11117/719/1240/728/1435/4323/4345	8
GO:0032680	GO:0032680	regulation of tumor necrosis factor production	15/518	127/18493	2.73859e-06	4.51813e-05	3.14935e-05	914/1536/54440/5788/84868/2207/3965/558/6348/54/5724/6363/7097/10457/2950	15
GO:0043491	GO:0043491	protein kinase B signaling	22/518	253/18493	2.82984e-06	4.6503e-05	3.24148e-05	6352/3059/3932/2022/942/558/6348/7409/10268/5293/3606/6347/7040/6363/2152/6366/5156/7010/3082/3488/101/2260	22
GO:0050818	GO:0050818	regulation of coagulation	12/518	82/18493	2.86375e-06	4.68757e-05	3.26746e-05	5341/2207/6850/10544/2149/5329/7056/5327/2152/5156/5328/6915	12
GO:0090025	GO:0090025	regulation of monocyte chemotaxis	7/518	24/18493	2.97184e-06	4.82664e-05	3.36439e-05	6352/199/6387/1230/4681/3627/4856	7
GO:2000482	GO:2000482	regulation of interleukin-8 secretion	7/518	24/18493	2.97184e-06	4.82664e-05	3.36439e-05	914/301/3965/7114/2149/7097/1401	7
GO:0031663	GO:0031663	lipopolysaccharide-mediated signaling pathway	10/518	56/18493	3.05061e-06	4.93536e-05	3.44018e-05	6352/3055/9450/6348/3606/5724/6347/7040/114769/7097	10
GO:0032640	GO:0032640	tumor necrosis factor production	15/518	129/18493	3.33481e-06	5.37433e-05	3.74616e-05	914/1536/54440/5788/84868/2207/3965/558/6348/54/5724/6363/7097/10457/2950	15
GO:0090322	GO:0090322	regulation of superoxide metabolic process	8/518	34/18493	3.4299e-06	5.46427e-05	3.80885e-05	3689/6850/10516/54/7040/3684/1401/2950	8
GO:2000249	GO:2000249	regulation of actin cytoskeleton reorganization	8/518	34/18493	3.4299e-06	5.46427e-05	3.80885e-05	397/3055/1436/3059/9535/7040/5156/7010	8
GO:2000516	GO:2000516	positive regulation of CD4-positive	alpha-beta T cell activation	8/518	34/18493	3.4299e-06	5.46427e-05	3.80885e-05	54440/301/3965/942/3071/3606/6363/8651	8
GO:0031348	GO:0031348	negative regulation of defense response	19/518	199/18493	3.45515e-06	5.48357e-05	3.82231e-05	5788/84868/9021/79626/3428/5740/3965/54/2113/29/284207/84166/7010/3082/4321/4345/6288/2950/4856	19
GO:2000514	GO:2000514	regulation of CD4-positive	alpha-beta T cell activation	10/518	57/18493	3.60801e-06	5.70449e-05	3.9763e-05	54440/301/3718/3965/942/3071/3606/864/6363/8651	10
GO:0014068	GO:0014068	positive regulation of phosphatidylinositol 3-kinase signaling	11/518	70/18493	3.63767e-06	5.72967e-05	3.99385e-05	6352/1634/10870/3059/2149/3606/2268/5156/7010/3082/2260	11
GO:2000146	GO:2000146	negative regulation of cell motility	26/518	339/18493	3.77118e-06	5.90909e-05	4.11892e-05	1634/199/11117/397/7076/127435/6387/1281/23213/2022/7454/11314/8519/7070/6347/7040/1809/4681/29/6366/3488/4345/90865/6915/2950/4856	26
GO:0097048	GO:0097048	dendritic cell apoptotic process	5/518	10/18493	3.79405e-06	5.90909e-05	4.11892e-05	6387/3965/558/6363/6366	5
GO:2000668	GO:2000668	regulation of dendritic cell apoptotic process	5/518	10/18493	3.79405e-06	5.90909e-05	4.11892e-05	6387/3965/558/6363/6366	5
GO:0051047	GO:0051047	positive regulation of secretion	29/518	404/18493	3.89763e-06	6.04784e-05	4.21563e-05	914/3689/1436/84868/6387/2207/10631/3965/6348/6850/2149/7043/5724/7040/3495/2268/6363/7097/834/3684/2752/7424/101/91608/4321/201294/2260/90865/6288	29
GO:0002507	GO:0002507	tolerance induction	7/518	25/18493	4.02833e-06	6.15907e-05	4.29316e-05	916/84868/3965/10288/7040/3620/5133	7
GO:0072677	GO:0072677	eosinophil migration	7/518	25/18493	4.02833e-06	6.15907e-05	4.29316e-05	6352/6351/11314/6348/6347/101/6369	7
GO:0085029	GO:0085029	extracellular matrix assembly	7/518	25/18493	4.02833e-06	6.15907e-05	4.29316e-05	11117/4239/84168/10516/4629/7040/30008	7
GO:0150077	GO:0150077	regulation of neuroinflammatory response	7/518	25/18493	4.02833e-06	6.15907e-05	4.29316e-05	3689/5788/3606/3684/4345/90865/4318	7
GO:0048246	GO:0048246	macrophage chemotaxis	8/518	35/18493	4.33792e-06	6.60821e-05	4.60623e-05	6352/719/6348/1240/728/6347/1435/6288	8
GO:0097553	GO:0097553	calcium ion transmembrane import into cytosol	15/518	132/18493	4.44753e-06	6.72693e-05	4.68898e-05	11151/5788/3932/4283/6348/10268/187/7070/2149/7040/6363/3627/6373/6366/9002	15
GO:0002577	GO:0002577	regulation of antigen processing and presentation	6/518	17/18493	4.4642e-06	6.72693e-05	4.68898e-05	972/7454/54209/10288/6363/6366	6
GO:1905523	GO:1905523	positive regulation of macrophage migration	6/518	17/18493	4.4642e-06	6.72693e-05	4.68898e-05	6352/719/1240/728/1435/4323	6
GO:0002673	GO:0002673	regulation of acute inflammatory response	16/518	149/18493	4.52081e-06	6.76339e-05	4.7144e-05	713/714/712/730/3501/3514/3500/2207/719/3503/3502/728/101/735/2950/28834	16
GO:0060402	GO:0060402	calcium ion transport into cytosol	16/518	149/18493	4.52081e-06	6.76339e-05	4.7144e-05	11151/5788/3932/4283/920/6348/10268/187/7070/2149/7040/6363/3627/6373/6366/9002	16
GO:0051209	GO:0051209	release of sequestered calcium ion into cytosol	14/518	116/18493	4.54288e-06	6.77214e-05	4.7205e-05	11151/5788/3932/4283/6348/187/7070/2149/7040/6363/3627/6373/6366/9002	14
GO:0070227	GO:0070227	lymphocyte apoptotic process	11/518	72/18493	4.83074e-06	7.17562e-05	5.00174e-05	6352/939/3575/972/3718/3965/3620/155038/84941/101/5133	11
GO:0050729	GO:0050729	positive regulation of inflammatory response	15/518	133/18493	4.88605e-06	7.23204e-05	5.04107e-05	3689/63940/2207/6348/6362/3606/2113/115362/7097/3620/3684/414062/101/90865/6369	15
GO:0090287	GO:0090287	regulation of cellular response to growth factor stimulus	23/518	282/18493	4.97535e-06	7.33772e-05	5.11474e-05	1634/11117/64094/23213/2022/54829/94031/6424/26509/2200/7043/8425/7040/3491/25960/4681/50515/10272/375387/23089/7424/3675/2260	23
GO:0030888	GO:0030888	regulation of B cell proliferation	10/518	59/18493	4.99261e-06	7.33772e-05	5.11474e-05	54440/5788/972/51237/1880/10673/4332/11314/3071/3635	10
GO:0002062	GO:0002062	chondrocyte differentiation	14/518	117/18493	5.03017e-06	7.36699e-05	5.13513e-05	7373/2202/1292/23213/1291/1293/864/7040/50515/1303/2260/8313/5745/4856	14
GO:0030336	GO:0030336	negative regulation of cell migration	25/518	324/18493	5.20538e-06	7.59694e-05	5.29543e-05	1634/199/11117/397/7076/127435/6387/1281/23213/2022/11314/8519/7070/6347/7040/1809/4681/29/6366/3488/4345/90865/6915/2950/4856	25
GO:0150076	GO:0150076	neuroinflammatory response	9/518	47/18493	5.22794e-06	7.60329e-05	5.29985e-05	199/3689/5788/3606/7097/3684/4345/90865/4318	9
GO:0036336	GO:0036336	dendritic cell migration	7/518	26/18493	5.37999e-06	7.77027e-05	5.41624e-05	6352/7852/1880/3965/1230/6363/6366	7
GO:1901623	GO:1901623	regulation of lymphocyte chemotaxis	7/518	26/18493	5.37999e-06	7.77027e-05	5.41624e-05	6352/6351/6348/6347/3627/6366/9547	7
GO:0042092	GO:0042092	type 2 immune response	8/518	36/18493	5.4416e-06	7.83215e-05	5.45937e-05	972/301/1893/942/3606/3620/10538/90865	8
GO:0032760	GO:0032760	positive regulation of tumor necrosis factor production	11/518	73/18493	5.5461e-06	7.92536e-05	5.52435e-05	914/1536/54440/5788/84868/2207/3965/6348/5724/6363/7097	11
GO:0019730	GO:0019730	antimicrobial humoral response	14/518	118/18493	5.56332e-06	7.92536e-05	5.52435e-05	3512/3494/4283/6039/3493/3507/3627/6373/4316/3576/10578/2919/3934/5266	14
GO:0051283	GO:0051283	negative regulation of sequestering of calcium ion	14/518	118/18493	5.56332e-06	7.92536e-05	5.52435e-05	11151/5788/3932/4283/6348/187/7070/2149/7040/6363/3627/6373/6366/9002	14
GO:0008154	GO:0008154	actin polymerization or depolymerization	19/518	206/18493	5.73724e-06	8.14532e-05	5.67767e-05	199/11151/5341/3055/6387/3059/9535/822/7454/3383/7114/3071/7456/64780/148170/6366/9168/88/6369	19
GO:0006816	GO:0006816	calcium ion transport	29/518	413/18493	5.97771e-06	8.45795e-05	5.89559e-05	6352/11151/5788/2669/6387/6351/3932/4283/920/3383/489/1230/6348/10268/187/7070/2149/6236/51393/10288/6347/7040/6363/3627/6373/6366/9002/30845/27092	29
GO:0002793	GO:0002793	positive regulation of peptide secretion	22/518	265/18493	6.00363e-06	8.46593e-05	5.90115e-05	914/1436/84868/10631/3965/6348/6850/2149/7043/7040/3495/2268/6363/7097/834/2752/7424/101/91608/4321/90865/6288	22
GO:0014812	GO:0014812	muscle cell migration	13/518	103/18493	6.03139e-06	8.47644e-05	5.90848e-05	6352/199/301/10631/51177/9510/5327/8826/3488/5328/2950/4856/7015	13
GO:0050714	GO:0050714	positive regulation of protein secretion	21/518	246/18493	6.3349e-06	8.87311e-05	6.18497e-05	914/1436/84868/10631/3965/6348/6850/2149/7043/7040/3495/2268/6363/7097/834/2752/7424/101/4321/90865/6288	21
GO:0030282	GO:0030282	bone mineralization	13/518	104/18493	6.71976e-06	9.3807e-05	6.53879e-05	5552/4256/338773/1893/54829/1230/6348/7043/7040/7123/10457/8313/5745	13
GO:0051282	GO:0051282	regulation of sequestering of calcium ion	14/518	120/18493	6.78231e-06	9.43645e-05	6.57765e-05	11151/5788/3932/4283/6348/187/7070/2149/7040/6363/3627/6373/6366/9002	14
GO:0006968	GO:0006968	cellular defense response	10/518	61/18493	6.81544e-06	9.45104e-05	6.58782e-05	7305/4283/4046/5551/4332/922/9214/728/10288/10578	10
GO:0051896	GO:0051896	regulation of protein kinase B signaling	20/518	228/18493	6.99562e-06	9.66877e-05	6.73959e-05	3059/3932/2022/942/558/6348/7409/10268/5293/3606/7040/6363/2152/6366/5156/7010/3082/3488/101/2260	20
GO:0032956	GO:0032956	regulation of actin cytoskeleton organization	25/518	331/18493	7.55959e-06	0.000104138	7.25889e-05	11151/397/5341/3055/1436/6387/3059/9535/822/7454/3383/7114/3071/2316/7043/7456/7040/3397/148170/6366/5156/7010/9168/88/6369	25
GO:0032623	GO:0032623	interleukin-2 production	10/518	62/18493	7.92499e-06	0.000108812	7.58472e-05	916/54440/5788/84868/301/2207/3902/920/942/3606	10
GO:0097305	GO:0097305	response to alcohol	20/518	231/18493	8.50473e-06	0.000116389	8.11288e-05	939/1536/6688/3490/3383/6348/6678/11184/7040/10365/6363/3371/2353/1393/6366/2354/5997/6915/2950/109	20
GO:0042100	GO:0042100	B cell proliferation	12/518	91/18493	8.68041e-06	0.00011802	8.22653e-05	54440/5788/3575/972/51237/1880/10673/973/4332/11314/3071/3635	12
GO:0048010	GO:0048010	vascular endothelial growth factor receptor signaling pathway	12/518	91/18493	8.68041e-06	0.00011802	8.22653e-05	1536/11117/23213/4689/558/7409/3071/26509/9047/8828/7424/5228	12
GO:0002819	GO:0002819	regulation of adaptive immune response	16/518	157/18493	8.88211e-06	0.00012037	8.39035e-05	54440/962/5788/3575/84868/301/2207/920/10673/7454/3718/64092/3606/7040/6363/90865	16
GO:0070231	GO:0070231	T cell apoptotic process	9/518	50/18493	8.92129e-06	0.00012051	8.40008e-05	6352/939/3575/3718/3965/3620/155038/101/5133	9
GO:0051208	GO:0051208	sequestering of calcium ion	14/518	123/18493	9.05563e-06	0.00012193	8.49907e-05	11151/5788/3932/4283/6348/187/7070/2149/7040/6363/3627/6373/6366/9002	14
GO:0030449	GO:0030449	regulation of complement activation	13/518	107/18493	9.21884e-06	0.00012262	8.5472e-05	713/714/712/730/3501/3514/3500/719/3503/3502/728/735/28834	13
GO:0043304	GO:0043304	regulation of mast cell degranulation	7/518	28/18493	9.22442e-06	0.00012262	8.5472e-05	5880/2207/3965/11314/6850/2268/201294	7
GO:0072606	GO:0072606	interleukin-8 secretion	7/518	28/18493	9.22442e-06	0.00012262	8.5472e-05	914/301/3965/7114/2149/7097/1401	7
GO:2000108	GO:2000108	positive regulation of leukocyte apoptotic process	7/518	28/18493	9.22442e-06	0.00012262	8.5472e-05	6352/301/3965/5293/3620/101/5133	7
GO:0003094	GO:0003094	glomerular filtration	6/518	19/18493	9.33023e-06	0.000123573	8.61365e-05	3512/3494/23213/3493/2149/2702	6
GO:0001666	GO:0001666	response to hypoxia	24/518	314/18493	9.40396e-06	0.000123573	8.61365e-05	1536/7852/7351/6387/10631/3383/5740/4313/7043/7040/114769/2113/5327/7097/4323/7424/7010/101/4321/5328/1543/6649/5228/7015	24
GO:0030193	GO:0030193	regulation of blood coagulation	11/518	77/18493	9.41456e-06	0.000123573	8.61365e-05	5341/2207/6850/2149/5329/7056/5327/2152/5156/5328/6915	11
GO:1900046	GO:1900046	regulation of hemostasis	11/518	77/18493	9.41456e-06	0.000123573	8.61365e-05	5341/2207/6850/2149/5329/7056/5327/2152/5156/5328/6915	11
GO:0001906	GO:0001906	cell killing	16/518	158/18493	9.63239e-06	0.000126036	8.78533e-05	57823/11151/5788/3575/84868/5551/3902/3002/3383/3965/7409/3004/3606/10578/201294/735	16
GO:0006690	GO:0006690	icosanoid metabolic process	13/518	108/18493	1.02171e-05	0.000132854	9.26053e-05	241/2687/972/301/5740/6850/7097/2171/2681/6916/240/1543/29785	13
GO:2000257	GO:2000257	regulation of protein activation cascade	13/518	108/18493	1.02171e-05	0.000132854	9.26053e-05	713/714/712/730/3501/3514/3500/719/3503/3502/728/735/28834	13
GO:0045670	GO:0045670	regulation of osteoclast differentiation	10/518	64/18493	1.06191e-05	0.000137653	9.59506e-05	7305/11006/1230/6348/9770/2200/1435/2353/3635/10272	10
GO:0008064	GO:0008064	regulation of actin polymerization or depolymerization	17/518	178/18493	1.11773e-05	0.00014444	0.000100681	11151/5341/3055/6387/3059/9535/822/7454/3383/7114/3071/7456/148170/6366/9168/88/6369	17
GO:0045579	GO:0045579	positive regulation of B cell differentiation	5/518	12/18493	1.1381e-05	0.000146618	0.0001022	939/6850/3071/4323/3635	5
GO:0072593	GO:0072593	reactive oxygen species metabolic process	22/518	276/18493	1.14587e-05	0.000147165	0.000102581	199/1536/5880/3689/4689/3383/5740/7409/6850/10516/54/7040/3491/10365/7097/3684/375387/1401/1543/2537/2950/6649	22
GO:0051235	GO:0051235	maintenance of location	24/518	318/18493	1.16202e-05	0.000148781	0.000103707	5552/11151/5788/3932/4283/920/7114/6348/187/7070/2316/2200/2149/7040/4481/6363/4681/3627/6373/375387/6366/1401/9002/9168	24
GO:0048705	GO:0048705	skeletal system morphogenesis	20/518	236/18493	1.16825e-05	0.000149122	0.000103945	4256/7373/1292/1277/1291/1293/6424/4313/7043/54/7040/1311/4323/50515/1303/5156/7010/389058/2260/8313	20
GO:0033006	GO:0033006	regulation of mast cell activation involved in immune response	7/518	29/18493	1.18676e-05	0.000150563	0.00010495	5880/2207/3965/11314/6850/2268/201294	7
GO:0046640	GO:0046640	regulation of alpha-beta T cell proliferation	7/518	29/18493	1.18676e-05	0.000150563	0.00010495	916/5788/10148/3965/6850/3606/64926	7
GO:0002920	GO:0002920	regulation of humoral immune response	14/518	126/18493	1.19791e-05	0.000151517	0.000105615	713/714/712/5788/730/3501/3514/3500/719/3503/3502/728/735/28834	14
GO:0030832	GO:0030832	regulation of actin filament length	17/518	179/18493	1.20366e-05	0.000151784	0.000105801	11151/5341/3055/6387/3059/9535/822/7454/3383/7114/3071/7456/148170/6366/9168/88/6369	17
GO:0060401	GO:0060401	cytosolic calcium ion transport	16/518	161/18493	1.22339e-05	0.000153808	0.000107211	11151/5788/3932/4283/920/6348/10268/187/7070/2149/7040/6363/3627/6373/6366/9002	16
GO:0032964	GO:0032964	collagen biosynthetic process	9/518	52/18493	1.24651e-05	0.000156244	0.00010891	11117/1289/1277/7431/2022/2149/7043/7040/10536	9
GO:2000404	GO:2000404	regulation of T cell migration	8/518	40/18493	1.25325e-05	0.000156619	0.000109171	6352/199/6387/1893/3627/6366/101/4345	8
GO:0045088	GO:0045088	regulation of innate immune response	26/518	365/18493	1.40789e-05	0.000175419	0.000122275	6352/3689/3055/84868/340061/2207/3902/1520/9021/8685/3428/3965/11314/7409/6850/10462/2268/330/115362/7097/8651/30835/3684/84166/101/4321	26
GO:0002828	GO:0002828	regulation of type 2 immune response	7/518	30/18493	1.51081e-05	0.000187546	0.000130728	972/301/1893/942/3606/3620/90865	7
GO:0031532	GO:0031532	actin cytoskeleton reorganization	12/518	96/18493	1.51421e-05	0.000187546	0.000130728	397/5341/3055/1436/3059/301/9535/84168/2316/7040/5156/7010	12
GO:0006898	GO:0006898	receptor-mediated endocytosis	25/518	346/18493	1.61599e-05	0.00019956	0.000139103	3689/3512/2350/9332/3494/3514/2207/3493/8685/11031/922/10268/6424/6850/6678/23166/4481/6363/3576/55911/6366/6288/56241/28834/27092	25
GO:0036293	GO:0036293	response to decreased oxygen levels	24/518	325/18493	1.6665e-05	0.000205191	0.000143028	1536/7852/7351/6387/10631/3383/5740/4313/7043/7040/114769/2113/5327/7097/4323/7424/7010/101/4321/5328/1543/6649/5228/7015	24
GO:0007160	GO:0007160	cell-matrix adhesion	19/518	222/18493	1.67538e-05	0.000205678	0.000143367	916/3689/11117/10631/1281/10516/6614/7070/1307/1435/960/8826/4323/3675/6366/7010/4321/5328/88	19
GO:0010524	GO:0010524	positive regulation of calcium ion transport into cytosol	9/518	54/18493	1.71445e-05	0.000209423	0.000145978	4283/920/10268/187/7070/2149/3627/6373/9002	9
GO:0071347	GO:0071347	cellular response to interleukin-1	14/518	130/18493	1.71593e-05	0.000209423	0.000145978	6352/6351/3383/5740/6348/6362/6347/10365/6363/3576/6366/414062/3934/6369	14
GO:0043302	GO:0043302	positive regulation of leukocyte degranulation	6/518	21/18493	1.77906e-05	0.000215866	0.000150469	3689/2207/6850/5724/2268/3684	6
GO:0045649	GO:0045649	regulation of macrophage differentiation	6/518	21/18493	1.77906e-05	0.000215866	0.000150469	714/3059/146433/7040/1435/3976	6
GO:0034767	GO:0034767	positive regulation of ion transmembrane transport	15/518	148/18493	1.80148e-05	0.000217953	0.000151924	4283/1520/7114/10268/187/7070/2316/2149/5724/3627/6373/9002/30845/88/27092	15
GO:0045059	GO:0045059	positive thymic T cell selection	5/518	13/18493	1.80684e-05	0.000217969	0.000151935	916/5788/915/972/3707	5
GO:0042088	GO:0042088	T-helper 1 type immune response	8/518	42/18493	1.83112e-05	0.000220262	0.000153533	84868/301/10148/3718/10068/3606/6363/90865	8
GO:0070482	GO:0070482	response to oxygen levels	25/518	349/18493	1.86955e-05	0.000224238	0.000156305	1536/7852/7351/6387/1277/10631/3383/5740/4313/7043/7040/114769/2113/5327/7097/4323/7424/7010/101/4321/5328/1543/6649/5228/7015	25
GO:0046849	GO:0046849	bone remodeling	11/518	83/18493	1.95531e-05	0.000233853	0.000163007	5880/1436/6850/9770/7043/54/7040/3635/115908/101/5745	11
GO:0032102	GO:0032102	negative regulation of response to external stimulus	24/518	329/18493	2.03678e-05	0.000242864	0.000169288	199/5788/84868/9021/79626/5740/5329/54/6347/114769/7056/2113/5327/4681/29/284207/5156/7010/3082/5328/4345/6288/2950/4856	24
GO:0032635	GO:0032635	interleukin-6 production	14/518	132/18493	2.04229e-05	0.000242864	0.000169288	84868/2207/3965/3071/2149/3606/10288/5724/10365/7097/3635/3082/4345/90865	14
GO:0042063	GO:0042063	gliogenesis	21/518	266/18493	2.08577e-05	0.00024733	0.0001724	7852/301/7431/1880/6348/6347/7040/1435/7097/3908/3400/10319/4323/375387/54587/3976/90865/5583/2950/7015/374	21
GO:0010517	GO:0010517	regulation of phospholipase activity	10/518	69/18493	2.10336e-05	0.000248709	0.000173362	6352/301/728/5724/3491/2769/5330/5156/2260/5997	10
GO:0051271	GO:0051271	negative regulation of cellular component movement	26/518	374/18493	2.14692e-05	0.00025301	0.00017636	1634/199/11117/397/7076/127435/6387/1281/23213/2022/7454/11314/8519/7070/6347/7040/1809/4681/29/6366/3488/4345/90865/6915/2950/4856	26
GO:0052547	GO:0052547	regulation of peptidase activity	29/518	442/18493	2.15186e-05	0.00025301	0.00017636	939/8530/7076/3932/4804/84168/56925/5698/1293/1893/3428/9806/3965/2149/5329/114769/3491/330/64780/960/7077/834/83982/2152/3082/5973/4318/5266/2537	29
GO:0007015	GO:0007015	actin filament organization	27/518	397/18493	2.20585e-05	0.000258629	0.000180277	199/5880/11151/5341/3936/3055/6387/3059/9535/822/7454/3383/7114/3071/2316/7043/7456/1809/64780/3397/9938/148170/6366/9168/27295/88/6369	27
GO:0008360	GO:0008360	regulation of cell shape	15/518	151/18493	2.28861e-05	0.000267582	0.000186517	3689/11151/3055/1436/301/7940/3383/51177/6348/6347/2268/752/148170/91010/6369	15
GO:0042130	GO:0042130	negative regulation of T cell proliferation	9/518	56/18493	2.3241e-05	0.000270971	0.00018888	84868/26279/2615/3965/942/10288/7040/3620/10457	9
GO:0010959	GO:0010959	regulation of metal ion transport	26/518	376/18493	2.35276e-05	0.000272789	0.000190147	6352/11151/2669/6387/6351/4283/920/3383/1230/6348/10268/187/7070/2316/2149/6236/51393/10288/6347/7040/3627/6373/23704/9002/30845/88	26
GO:0032970	GO:0032970	regulation of actin filament-based process	26/518	376/18493	2.35276e-05	0.000272789	0.000190147	11151/397/5341/3055/1436/6387/3059/9535/822/7454/3383/7114/3071/2316/7043/7456/7040/3397/2702/148170/6366/5156/7010/9168/88/6369	26
GO:0042094	GO:0042094	interleukin-2 biosynthetic process	6/518	22/18493	2.38855e-05	0.000275409	0.000191973	916/5788/3902/920/942/3606	6
GO:0071677	GO:0071677	positive regulation of mononuclear cell migration	6/518	22/18493	2.38855e-05	0.000275409	0.000191973	6352/199/6387/1230/7040/3627	6
GO:0030101	GO:0030101	natural killer cell activation	11/518	85/18493	2.4575e-05	0.000282578	0.00019697	57823/914/3689/11151/5788/84868/558/5293/3606/2000/201294	11
GO:0002286	GO:0002286	T cell activation involved in immune response	12/518	101/18493	2.54607e-05	0.000291959	0.000203509	3936/84868/301/2207/1880/3718/3383/3965/942/3606/6363/10538	12
GO:0043303	GO:0043303	mast cell degranulation	8/518	44/18493	2.61769e-05	0.000298796	0.000208275	5880/2207/3965/11314/6850/5293/2268/201294	8
GO:1901654	GO:1901654	response to ketone	17/518	190/18493	2.62002e-05	0.000298796	0.000208275	1536/3490/3383/11184/7043/5724/7040/10365/6363/7097/3371/2353/387758/6366/2354/6915/109	17
GO:0045576	GO:0045576	mast cell activation	9/518	57/18493	2.69221e-05	0.000306193	0.000213431	5880/2207/3937/3965/11314/6850/5293/2268/201294	9
GO:0060350	GO:0060350	endochondral bone morphogenesis	10/518	71/18493	2.71683e-05	0.000307422	0.000214288	7373/1292/1277/1291/1293/1311/4323/1303/7010/8313	10
GO:0010759	GO:0010759	positive regulation of macrophage chemotaxis	5/518	14/18493	2.74598e-05	0.000307422	0.000214288	6352/719/1240/728/1435	5
GO:0045591	GO:0045591	positive regulation of regulatory T cell differentiation	5/518	14/18493	2.74598e-05	0.000307422	0.000214288	3965/11006/10288/7040/8651	5
GO:0045651	GO:0045651	positive regulation of macrophage differentiation	5/518	14/18493	2.74598e-05	0.000307422	0.000214288	3059/146433/7040/1435/3976	5
GO:0070234	GO:0070234	positive regulation of T cell apoptotic process	5/518	14/18493	2.74598e-05	0.000307422	0.000214288	6352/3965/3620/101/5133	5
GO:0051222	GO:0051222	positive regulation of protein transport	27/518	402/18493	2.74721e-05	0.000307422	0.000214288	914/5880/3689/1436/84868/3059/340061/10631/3965/6348/6850/2316/2149/7043/7040/3495/2268/6363/7097/834/3684/2752/7424/101/4321/90865/6288	27
GO:1904064	GO:1904064	positive regulation of cation transmembrane transport	14/518	136/18493	2.86268e-05	0.000319488	0.000222698	4283/1520/7114/10268/187/7070/2316/2149/3627/6373/9002/30845/88/27092	14
GO:0045066	GO:0045066	regulatory T cell differentiation	7/518	33/18493	2.94777e-05	0.000327234	0.000228097	26279/3965/11006/10288/7040/8784/8651	7
GO:0070229	GO:0070229	negative regulation of lymphocyte apoptotic process	7/518	33/18493	2.94777e-05	0.000327234	0.000228097	6352/939/3575/972/3718/3620/84941	7
GO:0034764	GO:0034764	positive regulation of transmembrane transport	17/518	192/18493	2.9973e-05	0.000331849	0.000231314	4283/1520/7114/10268/187/7070/2316/2149/5724/3627/6373/6506/9002/30845/88/7015/27092	17
GO:2000116	GO:2000116	regulation of cysteine-type endopeptidase activity	19/518	232/18493	3.09668e-05	0.000339668	0.000236765	939/3932/4804/5698/3428/3965/2149/5329/114769/3491/330/64780/960/834/83982/2152/3082/4318/2537	19
GO:0002063	GO:0002063	chondrocyte development	8/518	45/18493	3.10641e-05	0.000339668	0.000236765	7373/1292/23213/1291/1293/50515/1303/8313	8
GO:0002279	GO:0002279	mast cell activation involved in immune response	8/518	45/18493	3.10641e-05	0.000339668	0.000236765	5880/2207/3965/11314/6850/5293/2268/201294	8
GO:0032732	GO:0032732	positive regulation of interleukin-1 production	8/518	45/18493	3.10641e-05	0.000339668	0.000236765	84868/3428/3965/6348/3495/6363/834/6288	8
GO:0042267	GO:0042267	natural killer cell mediated cytotoxicity	9/518	58/18493	3.10861e-05	0.000339668	0.000236765	57823/11151/84868/3902/3002/3965/7409/3606/201294	9
GO:0043547	GO:0043547	positive regulation of GTPase activity	27/518	405/18493	3.12716e-05	0.000340804	0.000237556	6352/397/5996/6351/257106/6001/3383/6348/7409/6362/3071/7070/2149/64333/64926/6347/6363/8826/55803/9938/29/374403/6366/414062/9459/5997/6369	27
GO:0002285	GO:0002285	lymphocyte activation involved in immune response	16/518	174/18493	3.22184e-05	0.000350207	0.000244111	11151/5788/3936/84868/301/2207/1880/3718/3383/3965/942/3606/7040/6363/10538/201294	16
GO:1904894	GO:1904894	positive regulation of STAT cascade	11/518	88/18493	3.41856e-05	0.000370625	0.000258343	6352/3575/1436/3059/9021/11314/2149/3606/8784/8651/3976	11
GO:0032611	GO:0032611	interleukin-1 beta production	10/518	73/18493	3.47751e-05	0.00037604	0.000262117	3428/3965/6348/2149/54/114769/6363/115362/834/2950	10
GO:0034113	GO:0034113	heterotypic cell-cell adhesion	9/518	59/18493	3.57829e-05	0.000385938	0.000269017	914/3689/5788/3932/7070/3687/10288/960/4345	9
GO:0030224	GO:0030224	monocyte differentiation	7/518	34/18493	3.62309e-05	0.00038876	0.000270984	1436/972/920/3428/146433/1435/3635	7
GO:1903131	GO:1903131	mononuclear cell differentiation	7/518	34/18493	3.62309e-05	0.00038876	0.000270984	1436/972/920/3428/146433/1435/3635	7
GO:0050728	GO:0050728	negative regulation of inflammatory response	14/518	139/18493	3.65544e-05	0.000390389	0.00027212	5788/9021/79626/5740/54/2113/29/284207/7010/3082/4345/6288/2950/4856	14
GO:0002448	GO:0002448	mast cell mediated immunity	8/518	46/18493	3.66916e-05	0.000390389	0.00027212	5880/2207/3965/11314/6850/5293/2268/201294	8
GO:0060351	GO:0060351	cartilage development involved in endochondral bone morphogenesis	8/518	46/18493	3.66916e-05	0.000390389	0.00027212	7373/1292/1277/1291/1293/1311/1303/8313	8
GO:0040013	GO:0040013	negative regulation of locomotion	26/518	386/18493	3.67568e-05	0.000390389	0.00027212	1634/199/11117/397/7076/127435/6387/1281/23213/2022/7454/11314/8519/7070/6347/7040/1809/4681/29/6366/3488/4345/90865/6915/2950/4856	26
GO:0002830	GO:0002830	positive regulation of type 2 immune response	5/518	15/18493	4.02428e-05	0.000426328	0.000297171	972/942/3606/3620/90865	5
GO:0032675	GO:0032675	regulation of interleukin-6 production	13/518	123/18493	4.1619e-05	0.000439792	0.000306556	84868/2207/3965/3071/2149/10288/5724/10365/7097/3635/3082/4345/90865	13
GO:0014909	GO:0014909	smooth muscle cell migration	11/518	90/18493	4.22579e-05	0.000445415	0.000310475	6352/199/10631/9510/5327/8826/3488/5328/2950/4856/7015	11
GO:0070838	GO:0070838	divalent metal ion transport	29/518	459/18493	4.28063e-05	0.000450059	0.000313712	6352/11151/5788/2669/6387/6351/3932/4283/920/3383/489/1230/6348/10268/187/7070/2149/6236/51393/10288/6347/7040/6363/3627/6373/6366/9002/30845/27092	29
GO:1904951	GO:1904951	positive regulation of establishment of protein localization	28/518	437/18493	4.53006e-05	0.000475087	0.000331158	914/5880/3689/1436/84868/3059/340061/10631/3002/3965/6348/6850/2316/2149/7043/7040/3495/2268/6363/7097/834/3684/2752/7424/101/4321/90865/6288	28
GO:2000117	GO:2000117	negative regulation of cysteine-type endopeptidase activity	11/518	91/18493	4.68747e-05	0.000490364	0.000341807	939/4804/3428/5329/114769/330/64780/960/3082/4318/2537	11
GO:0110053	GO:0110053	regulation of actin filament organization	20/518	260/18493	4.71603e-05	0.000492118	0.000343029	11151/5341/3055/6387/3059/9535/822/7454/3383/7114/3071/2316/7043/7456/3397/148170/6366/9168/88/6369	20
GO:0072511	GO:0072511	divalent inorganic cation transport	29/518	462/18493	4.81141e-05	0.000500819	0.000349094	6352/11151/5788/2669/6387/6351/3932/4283/920/3383/489/1230/6348/10268/187/7070/2149/6236/51393/10288/6347/7040/6363/3627/6373/6366/9002/30845/27092	29
GO:0010466	GO:0010466	negative regulation of peptidase activity	20/518	261/18493	4.97724e-05	0.000516791	0.000360228	939/8530/7076/4804/56925/1293/1893/3428/9806/5329/114769/330/64780/960/7077/3082/5973/4318/5266/2537	20
GO:0051495	GO:0051495	positive regulation of cytoskeleton organization	18/518	220/18493	5.04086e-05	0.000521953	0.000363825	11151/5341/3055/3059/9535/7454/3383/3071/11075/2316/7043/7456/3397/148170/6366/7010/88/6369	18
GO:0045058	GO:0045058	T cell selection	8/518	48/18493	5.05196e-05	0.000521953	0.000363825	916/5788/915/972/920/6850/3707/10538	8
GO:0052548	GO:0052548	regulation of endopeptidase activity	27/518	417/18493	5.16936e-05	0.000532763	0.000371361	939/8530/7076/3932/4804/56925/5698/1293/3428/9806/3965/2149/5329/114769/3491/330/64780/960/7077/834/83982/2152/3082/5973/4318/5266/2537	27
GO:0010742	GO:0010742	macrophage derived foam cell differentiation	7/518	36/18493	5.35606e-05	0.000547304	0.000381497	3606/7040/4481/1435/1071/1401/5583	7
GO:0090077	GO:0090077	foam cell differentiation	7/518	36/18493	5.35606e-05	0.000547304	0.000381497	3606/7040/4481/1435/1071/1401/5583	7
GO:0002228	GO:0002228	natural killer cell mediated immunity	9/518	62/18493	5.3629e-05	0.000547304	0.000381497	57823/11151/84868/3902/3002/3965/7409/3606/201294	9
GO:0006027	GO:0006027	glycosaminoglycan catabolic process	9/518	62/18493	5.3629e-05	0.000547304	0.000381497	4060/1634/633/5549/2331/7040/9672/960/1462	9
GO:0002822	GO:0002822	regulation of adaptive immune response based on somatic recombination of immune receptors built from immunoglobulin superfamily domains	14/518	144/18493	5.40796e-05	0.000550557	0.000383764	54440/5788/3575/84868/301/2207/920/10673/7454/3718/3606/7040/6363/90865	14
GO:0032930	GO:0032930	positive regulation of superoxide anion generation	5/518	16/18493	5.71901e-05	0.000580807	0.00040485	3689/7040/3684/1401/2950	5
GO:1903510	GO:1903510	mucopolysaccharide metabolic process	12/518	110/18493	5.98379e-05	0.000606222	0.000422565	4060/1634/633/5549/9806/2331/7040/960/1462/9435/50515/3082	12
GO:0031100	GO:0031100	animal organ regeneration	10/518	78/18493	6.2157e-05	0.000628192	0.000437879	7351/3936/6387/558/728/7040/4837/3082/2950/5228	10
GO:0045089	GO:0045089	positive regulation of innate immune response	22/518	309/18493	6.4268e-05	0.000646945	0.000450951	6352/3689/3055/84868/340061/2207/3902/1520/8685/3428/11314/7409/6850/10462/330/115362/7097/30835/3684/84166/101/4321	22
GO:0010634	GO:0010634	positive regulation of epithelial cell migration	15/518	165/18493	6.44276e-05	0.000646945	0.000450951	301/64094/152007/7114/6678/7040/2113/25960/8828/7424/3675/7010/27286/2260/4318	15
GO:0061756	GO:0061756	leukocyte adhesion to vascular endothelial cell	7/518	37/18493	6.44775e-05	0.000646945	0.000450951	6404/6387/3383/5724/2113/6402/6366	7
GO:0043200	GO:0043200	response to amino acid	12/518	111/18493	6.54176e-05	0.000654803	0.000456428	1536/1278/1277/1281/1291/3383/4313/1307/8651/6506/5156/2950	12
GO:0070168	GO:0070168	negative regulation of biomineral tissue development	6/518	26/18493	6.7004e-05	0.000669078	0.000466379	5552/1893/54829/1230/6348/7040	6
GO:0051051	GO:0051051	negative regulation of transport	30/518	495/18493	6.78486e-05	0.000675895	0.000471131	5552/11151/2669/7351/972/301/3383/2615/3965/7114/11314/6424/2149/6236/10288/7040/114769/7097/2171/29/23704/1393/3976/4131/4345/90865/5997/4318/88/4856	30
GO:0032655	GO:0032655	regulation of interleukin-12 production	8/518	50/18493	6.84361e-05	0.000680125	0.000474079	3718/3965/1240/54/6363/7097/3620/3394	8
GO:0031960	GO:0031960	response to corticosteroid	15/518	166/18493	6.90417e-05	0.000684513	0.000477138	199/1536/301/1277/3490/2022/3383/6678/5724/7040/2353/387758/2354/2950/374	15
GO:0032651	GO:0032651	regulation of interleukin-1 beta production	9/518	64/18493	6.9286e-05	0.000685307	0.000477691	3428/3965/6348/2149/54/114769/6363/834/2950	9
GO:0007568	GO:0007568	aging	22/518	311/18493	7.06897e-05	0.000697539	0.000486217	1634/3689/7076/7351/5549/2022/597/3383/7043/6926/7040/1311/7077/4316/6506/2353/3635/3488/1543/5745/7015/4311	22
GO:0046777	GO:0046777	protein autophosphorylation	18/518	227/18493	7.56823e-05	0.000745042	0.00051933	5788/3055/1436/3932/2022/6503/6850/9770/7070/11184/2268/8826/9262/10457/7424/5156/7010/2260	18
GO:0002643	GO:0002643	regulation of tolerance induction	5/518	17/18493	7.91593e-05	0.000775612	0.000540638	916/84868/10288/3620/5133	5
GO:0090280	GO:0090280	positive regulation of calcium ion import	5/518	17/18493	7.91593e-05	0.000775612	0.000540638	6387/6348/10268/51393/6347	5
GO:0003013	GO:0003013	circulatory system process	30/518	500/18493	8.12779e-05	0.000793814	0.000553325	1278/6387/10631/719/59/3383/489/10268/26509/2316/2149/5724/7040/2697/1311/3627/29/23704/2702/7424/1401/7010/91608/2006/5973/5997/30845/6915/2313/4311	30
GO:1904062	GO:1904062	regulation of cation transmembrane transport	22/518	314/18493	8.13973e-05	0.000793814	0.000553325	11151/2669/4283/1520/7114/10268/187/7070/2316/2149/6236/7040/3627/6373/23704/1393/9002/5997/4318/30845/88/27092	22
GO:0002825	GO:0002825	regulation of T-helper 1 type immune response	6/518	27/18493	8.41226e-05	0.000815953	0.000568758	84868/301/3718/3606/6363/90865	6
GO:0045577	GO:0045577	regulation of B cell differentiation	6/518	27/18493	8.41226e-05	0.000815953	0.000568758	939/5788/6850/3071/4323/3635	6
GO:0031214	GO:0031214	biomineral tissue development	14/518	150/18493	8.44494e-05	0.000815953	0.000568758	5552/4256/338773/1277/1893/54829/1230/6348/7043/7040/7123/10457/8313/5745	14
GO:0050852	GO:0050852	T cell receptor signaling pathway	14/518	150/18493	8.44494e-05	0.000815953	0.000568758	28755/916/5788/915/3932/9473/920/7454/3937/11006/11314/5293/7070/3635	14
GO:0010951	GO:0010951	negative regulation of endopeptidase activity	19/518	250/18493	8.51746e-05	0.00082106	0.000572317	939/8530/7076/4804/56925/1293/3428/9806/5329/114769/330/64780/960/7077/3082/5973/4318/5266/2537	19
GO:0043281	GO:0043281	regulation of cysteine-type endopeptidase activity involved in apoptotic process	17/518	209/18493	8.70983e-05	0.000837669	0.000583894	939/3932/4804/3965/2149/5329/114769/3491/330/64780/960/834/83982/2152/3082/4318/2537	17
GO:0002292	GO:0002292	T cell differentiation involved in immune response	9/518	66/18493	8.86204e-05	0.000848398	0.000591373	301/2207/1880/3718/3965/942/3606/6363/10538	9
GO:0006026	GO:0006026	aminoglycan catabolic process	9/518	66/18493	8.86204e-05	0.000848398	0.000591373	4060/1634/633/5549/2331/7040/9672/960/1462	9
GO:0097696	GO:0097696	STAT cascade	14/518	151/18493	9.07405e-05	0.000866707	0.000604135	6352/5788/3575/1436/3059/9021/3718/11314/2149/3606/6347/8784/8651/3976	14
GO:0032615	GO:0032615	interleukin-12 production	8/518	52/18493	9.13365e-05	0.000868425	0.000605333	3718/3965/1240/54/6363/7097/3620/3394	8
GO:0060760	GO:0060760	positive regulation of response to cytokine stimulus	8/518	52/18493	9.13365e-05	0.000868425	0.000605333	972/54209/558/1435/7097/834/84166/4321	8
GO:0019835	GO:0019835	cytolysis	7/518	39/18493	9.17745e-05	0.000868632	0.000605478	3001/730/5551/2999/3002/3004/735	7
GO:0033003	GO:0033003	regulation of mast cell activation	7/518	39/18493	9.17745e-05	0.000868632	0.000605478	5880/2207/3965/11314/6850/2268/201294	7
GO:0051591	GO:0051591	response to cAMP	11/518	98/18493	9.30805e-05	0.000877016	0.000611321	1277/6678/5724/7056/2353/1393/7010/3488/4327/2354/374	11
GO:1902106	GO:1902106	negative regulation of leukocyte differentiation	11/518	98/18493	9.30805e-05	0.000877016	0.000611321	714/972/301/3718/11006/6348/2200/864/8651/3635/10272	11
GO:1904892	GO:1904892	regulation of STAT cascade	13/518	133/18493	9.38829e-05	0.000882584	0.000615203	6352/5788/3575/1436/3059/9021/3718/11314/2149/3606/8784/8651/3976	13
GO:0032602	GO:0032602	chemokine production	10/518	82/18493	9.56344e-05	0.000897029	0.000625271	1436/972/84868/2532/10631/3965/3606/7097/90865/2950	10
GO:0071230	GO:0071230	cellular response to amino acid stimulus	9/518	67/18493	9.98692e-05	0.00093465	0.000651495	1536/1278/1277/1281/1291/4313/1307/8651/5156	9
GO:0061041	GO:0061041	regulation of wound healing	13/518	134/18493	0.000101367	0.000946548	0.000659788	5341/301/64094/2207/6850/2149/5329/7056/5327/2152/5156/5328/6915	13
GO:0002888	GO:0002888	positive regulation of myeloid leukocyte mediated immunity	6/518	28/18493	0.000104549	0.000974083	0.000678982	3689/2207/6850/5724/2268/3684	6
GO:0032663	GO:0032663	regulation of interleukin-2 production	8/518	53/18493	0.00010497	0.000975827	0.000680197	916/54440/5788/84868/301/3902/920/942	8
GO:0003414	GO:0003414	chondrocyte morphogenesis involved in endochondral bone morphogenesis	5/518	18/18493	0.00010709	0.000982408	0.000684784	7373/1292/1291/1293/1303	5
GO:0003429	GO:0003429	growth plate cartilage chondrocyte morphogenesis	5/518	18/18493	0.00010709	0.000982408	0.000684784	7373/1292/1291/1293/1303	5
GO:0045655	GO:0045655	regulation of monocyte differentiation	5/518	18/18493	0.00010709	0.000982408	0.000684784	972/920/146433/1435/3635	5
GO:0070230	GO:0070230	positive regulation of lymphocyte apoptotic process	5/518	18/18493	0.00010709	0.000982408	0.000684784	6352/3965/3620/101/5133	5
GO:0090026	GO:0090026	positive regulation of monocyte chemotaxis	5/518	18/18493	0.00010709	0.000982408	0.000684784	6352/199/6387/1230/3627	5
GO:0090171	GO:0090171	chondrocyte morphogenesis	5/518	18/18493	0.00010709	0.000982408	0.000684784	7373/1292/1291/1293/1303	5
GO:0051090	GO:0051090	regulation of DNA-binding transcription factor activity	26/518	412/18493	0.000107736	0.000986161	0.0006874	3689/3055/84868/3059/340061/3383/5740/3965/7114/6424/6850/1240/2316/3606/2307/7040/114769/10346/7097/3397/2353/26508/84166/101/4345/5583	26
GO:0051281	GO:0051281	positive regulation of release of sequestered calcium ion into cytosol	7/518	40/18493	0.000108583	0.000991745	0.000691292	4283/187/7070/2149/3627/6373/9002	7
GO:0017015	GO:0017015	regulation of transforming growth factor beta receptor signaling pathway	12/518	117/18493	0.000109264	0.000995039	0.000693589	11117/2022/54829/94031/2200/7043/8425/7040/50515/375387/23089/3675	12
GO:1902903	GO:1902903	regulation of supramolecular fiber organization	23/518	343/18493	0.000109421	0.000995039	0.000693589	11151/11117/5341/3055/6387/3059/9535/822/7454/3383/7114/3071/11075/2316/7043/7456/3397/148170/165/6366/9168/88/6369	23
GO:0010522	GO:0010522	regulation of calcium ion transport into cytosol	11/518	100/18493	0.000111897	0.00101314	0.000706207	11151/4283/920/10268/187/7070/2149/7040/3627/6373/9002	11
GO:0050848	GO:0050848	regulation of calcium-mediated signaling	11/518	100/18493	0.000111897	0.00101314	0.000706207	916/5341/6351/10231/920/54209/6348/6850/1240/374403/2274	11
GO:0043154	GO:0043154	negative regulation of cysteine-type endopeptidase activity involved in apoptotic process	10/518	84/18493	0.000117424	0.00106088	0.000739482	939/4804/5329/114769/330/64780/960/3082/4318/2537	10
GO:0090092	GO:0090092	regulation of transmembrane receptor protein serine/threonine kinase signaling pathway	18/518	235/18493	0.000117743	0.00106147	0.000739893	11117/23213/2022/54829/94031/6424/2200/7043/8425/7040/3491/4681/50515/10272/375387/23089/3675/4856	18
GO:0031295	GO:0031295	T cell costimulation	8/518	54/18493	0.000120244	0.00107936	0.000752361	916/3932/10673/942/7409/6363/6366/5133	8
GO:0043551	GO:0043551	regulation of phosphatidylinositol 3-kinase activity	8/518	54/18493	0.000120244	0.00107936	0.000752361	9021/7040/2268/6363/8651/6366/5156/7010	8
GO:0019932	GO:0019932	second-messenger-mediated signaling	27/518	439/18493	0.000122252	0.00109502	0.000763282	916/7852/5788/5341/6351/4283/10231/920/2833/54209/1230/6348/10268/6850/1240/187/3627/976/6373/8549/374403/2274/3576/5997/5745/6915/109	27
GO:0046677	GO:0046677	response to antibiotic	22/518	323/18493	0.000122706	0.00109674	0.000764476	939/1536/6688/301/1277/10068/3383/558/6678/2113/10365/3371/3397/1393/3082/3934/1543/5997/6915/2950/109/374	22
GO:1903844	GO:1903844	regulation of cellular response to transforming growth factor beta stimulus	12/518	119/18493	0.000128619	0.00114321	0.00079687	11117/2022/54829/94031/2200/7043/8425/7040/50515/375387/23089/3675	12
GO:0003413	GO:0003413	chondrocyte differentiation involved in endochondral bone morphogenesis	6/518	29/18493	0.000128727	0.00114321	0.00079687	7373/1292/1291/1293/1303/8313	6
GO:0060536	GO:0060536	cartilage morphogenesis	6/518	29/18493	0.000128727	0.00114321	0.00079687	7373/1292/1291/1293/6615/1303	6
GO:0046427	GO:0046427	positive regulation of JAK-STAT cascade	10/518	85/18493	0.000129803	0.00115032	0.000801825	6352/1436/3059/9021/11314/2149/3606/8784/8651/3976	10
GO:0070588	GO:0070588	calcium ion transmembrane transport	21/518	302/18493	0.000130552	0.0011545	0.000804743	11151/5788/2669/3932/4283/489/6348/10268/187/7070/2149/6236/51393/7040/6363/3627/6373/6366/9002/30845/27092	21
GO:0031294	GO:0031294	lymphocyte costimulation	8/518	55/18493	0.000137308	0.00121168	0.000844596	916/3932/10673/942/7409/6363/6366/5133	8
GO:0022612	GO:0022612	gland morphogenesis	12/518	120/18493	0.000139351	0.00122711	0.000855356	1436/23213/7043/6926/7040/1435/3371/3400/3082/3488/2260/374	12
GO:1904427	GO:1904427	positive regulation of calcium ion transmembrane transport	9/518	70/18493	0.000141035	0.00123933	0.000863868	4283/10268/187/7070/2149/3627/6373/9002/30845	9
GO:0003422	GO:0003422	growth plate cartilage morphogenesis	5/518	19/18493	0.000142005	0.00124262	0.000866162	7373/1292/1291/1293/1303	5
GO:0045076	GO:0045076	regulation of interleukin-2 biosynthetic process	5/518	19/18493	0.000142005	0.00124262	0.000866162	916/5788/3902/920/942	5
GO:0008015	GO:0008015	blood circulation	29/518	492/18493	0.000144589	0.00126258	0.00088008	1278/6387/10631/719/59/3383/489/26509/2316/2149/5724/7040/2697/1311/3627/29/23704/2702/7424/1401/7010/91608/2006/5973/5997/30845/6915/2313/4311	29
GO:0050673	GO:0050673	epithelial cell proliferation	26/518	420/18493	0.000146612	0.00127758	0.000890532	6352/6387/4804/23213/1893/187/6678/864/728/6347/7040/3397/8549/4323/8828/2752/2152/7424/7010/3488/4321/2260/6369/4856/5228/374	26
GO:0030833	GO:0030833	regulation of actin filament polymerization	14/518	158/18493	0.000147341	0.00128125	0.000893092	11151/3055/3059/9535/822/7454/3383/7114/3071/7456/148170/6366/9168/6369	14
GO:0030041	GO:0030041	actin filament polymerization	15/518	178/18493	0.000151504	0.00131471	0.000916416	199/11151/3055/3059/9535/822/7454/3383/7114/3071/7456/148170/6366/9168/6369	15
GO:0001960	GO:0001960	negative regulation of cytokine-mediated signaling pathway	8/518	56/18493	0.000156319	0.00134675	0.000938751	6352/5788/1893/83643/114769/84166/4321/2950	8
GO:0050701	GO:0050701	interleukin-1 secretion	8/518	56/18493	0.000156319	0.00134675	0.000938751	3965/6348/3495/114769/6363/115362/834/6288	8
GO:0001773	GO:0001773	myeloid dendritic cell activation	6/518	30/18493	0.000157132	0.00134675	0.000938751	914/6688/84868/7040/116071/10538	6
GO:0010743	GO:0010743	regulation of macrophage derived foam cell differentiation	6/518	30/18493	0.000157132	0.00134675	0.000938751	3606/4481/1435/1071/1401/5583	6
GO:0032743	GO:0032743	positive regulation of interleukin-2 production	6/518	30/18493	0.000157132	0.00134675	0.000938751	916/54440/5788/301/920/942	6
GO:2000406	GO:2000406	positive regulation of T cell migration	6/518	30/18493	0.000157132	0.00134675	0.000938751	6352/199/6387/3627/6366/101	6
GO:0010595	GO:0010595	positive regulation of endothelial cell migration	12/518	122/18493	0.000163131	0.00139531	0.000972595	301/64094/7114/6678/7040/2113/25960/8828/7424/7010/27286/2260	12
GO:0090288	GO:0090288	negative regulation of cellular response to growth factor stimulus	14/518	160/18493	0.000168284	0.00143643	0.00100126	1634/11117/23213/54829/94031/2200/7043/7040/25960/4681/50515/10272/375387/23089	14
GO:1902905	GO:1902905	positive regulation of supramolecular fiber organization	16/518	200/18493	0.000169024	0.00143981	0.00100361	11151/5341/3055/9535/7454/3383/3071/11075/2316/7043/7456/3397/148170/6366/88/6369	16
GO:0002281	GO:0002281	macrophage activation involved in immune response	4/518	11/18493	0.000171679	0.00145675	0.00101542	7305/84868/6850/90865	4
GO:0090066	GO:0090066	regulation of anatomical structure size	29/518	497/18493	0.000171711	0.00145675	0.00101542	11151/3575/5341/3055/6387/3059/9535/822/7454/59/3383/7114/7409/3071/2149/7456/51393/5724/1311/2702/148170/6366/1401/4131/9168/5997/88/6369/6915	29
GO:0042089	GO:0042089	cytokine biosynthetic process	11/518	105/18493	0.00017364	0.00147013	0.00102475	916/1536/5788/3902/920/10148/942/6850/3606/5724/3635	11
GO:0038084	GO:0038084	vascular endothelial growth factor signaling pathway	7/518	43/18493	0.000174553	0.00147487	0.00102805	1634/64094/25960/8828/7424/5156/5228	7
GO:0090101	GO:0090101	negative regulation of transmembrane receptor protein serine/threonine kinase signaling pathway	12/518	123/18493	0.000176268	0.00148635	0.00103605	11117/54829/94031/2200/7043/7040/4681/50515/10272/375387/23089/4856	12
GO:0042108	GO:0042108	positive regulation of cytokine biosynthetic process	8/518	57/18493	0.000177445	0.00149326	0.00104087	916/1536/5788/920/10148/942/6850/5724	8
GO:0001101	GO:0001101	response to acid chemical	22/518	332/18493	0.00018165	0.00152557	0.00106339	1536/2350/7351/1278/1277/1281/3490/1291/3383/6678/4313/1307/5724/10365/6363/7097/8651/3371/6506/6366/5156/2950	22
GO:0043123	GO:0043123	positive regulation of I-kappaB kinase/NF-kappaB signaling	15/518	181/18493	0.00018221	0.0015272	0.00106453	6275/972/920/1893/3965/2316/2149/114769/10346/6363/330/2697/834/6366/55504	15
GO:0019370	GO:0019370	leukotriene biosynthetic process	5/518	20/18493	0.000185002	0.00153824	0.00107223	241/2687/6850/2681/240	5
GO:0033630	GO:0033630	positive regulation of cell adhesion mediated by integrin	5/518	20/18493	0.000185002	0.00153824	0.00107223	6352/916/6850/3071/6366	5
GO:0097242	GO:0097242	amyloid-beta clearance	5/518	20/18493	0.000185002	0.00153824	0.00107223	3689/8685/4481/3684/4311	5
GO:0140131	GO:0140131	positive regulation of lymphocyte chemotaxis	5/518	20/18493	0.000185002	0.00153824	0.00107223	6352/6351/6348/6366/9547	5
GO:0014066	GO:0014066	regulation of phosphatidylinositol 3-kinase signaling	11/518	106/18493	0.00018895	0.00156338	0.00108975	6352/1634/10870/3059/2149/3606/2268/5156/7010/3082/2260	11
GO:0042107	GO:0042107	cytokine metabolic process	11/518	106/18493	0.00018895	0.00156338	0.00108975	916/1536/5788/3902/920/10148/942/6850/3606/5724/3635	11
GO:0006691	GO:0006691	leukotriene metabolic process	6/518	31/18493	0.000190273	0.00156338	0.00108975	241/2687/6850/7097/2681/240	6
GO:0043552	GO:0043552	positive regulation of phosphatidylinositol 3-kinase activity	6/518	31/18493	0.000190273	0.00156338	0.00108975	7040/2268/6363/6366/5156/7010	6
GO:0045589	GO:0045589	regulation of regulatory T cell differentiation	6/518	31/18493	0.000190273	0.00156338	0.00108975	3965/11006/10288/7040/8784/8651	6
GO:0060325	GO:0060325	face morphogenesis	6/518	31/18493	0.000190273	0.00156338	0.00108975	1277/83716/4313/7043/7040/5156	6
GO:0033273	GO:0033273	response to vitamin	10/518	89/18493	0.000190928	0.00156568	0.00109135	2350/1277/10631/920/6678/7040/3371/3627/1543/2950	10
GO:0050679	GO:0050679	positive regulation of epithelial cell proliferation	16/518	203/18493	0.000200521	0.00164071	0.00114365	6352/6387/1893/187/728/7040/3397/8828/2752/2152/7424/7010/4321/2260/6369/5228	16
GO:0010518	GO:0010518	positive regulation of phospholipase activity	8/518	58/18493	0.000200863	0.00164071	0.00114365	6352/728/5724/3491/2769/5330/5156/2260	8
GO:0000302	GO:0000302	response to reactive oxygen species	17/518	224/18493	0.000201679	0.00164416	0.00114605	7351/301/1277/10068/558/10516/2113/10365/6363/2353/5156/3082/3934/4318/2950/6649/374	17
GO:0033628	GO:0033628	regulation of cell adhesion mediated by integrin	7/518	44/18493	0.000202625	0.00164544	0.00114695	6352/916/83706/6850/3071/6366/5328	7
GO:0061614	GO:0061614	pri-miRNA transcription by RNA polymerase II	7/518	44/18493	0.000202625	0.00164544	0.00114695	6688/4804/11006/7040/2113/2353/7015	7
GO:0060333	GO:0060333	interferon-gamma-mediated signaling pathway	10/518	90/18493	0.000209511	0.00169806	0.00118363	3055/9021/3383/5724/10346/8651/960/4939/3394/84166	10
GO:0002009	GO:0002009	morphogenesis of an epithelium	28/518	479/18493	0.000214976	0.00173897	0.00121215	1436/1289/23213/2022/9021/2316/6926/7040/1435/3491/6615/3371/3627/960/8549/3400/4323/115908/7424/85407/2487/3976/3082/3488/4321/2260/5228/374	28
GO:0048015	GO:0048015	phosphatidylinositol-mediated signaling	14/518	164/18493	0.000217982	0.00175988	0.00122672	6352/1634/10870/1436/3059/5293/2149/3606/5724/2268/5156/7010/3082/2260	14
GO:1903169	GO:1903169	regulation of calcium ion transmembrane transport	13/518	145/18493	0.000224259	0.00180706	0.0012596	11151/2669/4283/10268/187/7070/2149/6236/7040/3627/6373/9002/30845	13
GO:0002294	GO:0002294	CD4-positive	alpha-beta T cell differentiation involved in immune response	8/518	59/18493	0.000226757	0.00182367	0.00127118	301/1880/3718/3965/942/3606/6363/10538	8
GO:1901570	GO:1901570	fatty acid derivative biosynthetic process	10/518	91/18493	0.00022959	0.0018429	0.00128459	241/2687/972/301/5740/6850/2171/2681/6916/240	10
GO:0002704	GO:0002704	negative regulation of leukocyte mediated immunity	7/518	45/18493	0.000234228	0.00186578	0.00130053	5788/3575/84868/3718/3965/11314/29	7
GO:0014911	GO:0014911	positive regulation of smooth muscle cell migration	7/518	45/18493	0.000234228	0.00186578	0.00130053	6352/199/10631/9510/8826/3488/7015	7
GO:0032653	GO:0032653	regulation of interleukin-10 production	7/518	45/18493	0.000234228	0.00186578	0.00130053	54440/2207/3718/3965/7097/3620/3082	7
GO:0035987	GO:0035987	endodermal cell differentiation	7/518	45/18493	0.000234228	0.00186578	0.00130053	3689/1289/1291/4313/4323/1303/4318	7
GO:0033622	GO:0033622	integrin activation	5/518	21/18493	0.000237255	0.00187203	0.00130489	5341/51237/6387/83706/1307	5
GO:0045061	GO:0045061	thymic T cell selection	5/518	21/18493	0.000237255	0.00187203	0.00130489	916/5788/915/972/3707	5
GO:0048245	GO:0048245	eosinophil chemotaxis	5/518	21/18493	0.000237255	0.00187203	0.00130489	6352/6351/6348/6347/6369	5
GO:0070233	GO:0070233	negative regulation of T cell apoptotic process	5/518	21/18493	0.000237255	0.00187203	0.00130489	6352/939/3575/3718/3620	5
GO:1904994	GO:1904994	regulation of leukocyte adhesion to vascular endothelial cell	5/518	21/18493	0.000237255	0.00187203	0.00130489	6387/3383/5724/2113/6366	5
GO:0032642	GO:0032642	regulation of chemokine production	9/518	75/18493	0.00024072	0.00189579	0.00132145	1436/972/84868/2532/10631/3965/7097/90865/2950	9
GO:0002551	GO:0002551	mast cell chemotaxis	4/518	12/18493	0.000251828	0.00196473	0.00136951	5880/5293/7424/5228	4
GO:0036005	GO:0036005	response to macrophage colony-stimulating factor	4/518	12/18493	0.000251828	0.00196473	0.00136951	1436/1435/7097/1796	4
GO:0036006	GO:0036006	cellular response to macrophage colony-stimulating factor stimulus	4/518	12/18493	0.000251828	0.00196473	0.00136951	1436/1435/7097/1796	4
GO:0038110	GO:0038110	interleukin-2-mediated signaling pathway	4/518	12/18493	0.000251828	0.00196473	0.00136951	3561/3560/3718/6850	4
GO:0051132	GO:0051132	NK T cell activation	4/518	12/18493	0.000251828	0.00196473	0.00136951	11314/3606/64926/2000	4
GO:0002287	GO:0002287	alpha-beta T cell activation involved in immune response	8/518	60/18493	0.000255325	0.00198091	0.00138078	301/1880/3718/3965/942/3606/6363/10538	8
GO:0002293	GO:0002293	alpha-beta T cell differentiation involved in immune response	8/518	60/18493	0.000255325	0.00198091	0.00138078	301/1880/3718/3965/942/3606/6363/10538	8
GO:0060761	GO:0060761	negative regulation of response to cytokine stimulus	8/518	60/18493	0.000255325	0.00198091	0.00138078	6352/5788/1893/83643/114769/84166/4321/2950	8
GO:0007259	GO:0007259	JAK-STAT cascade	13/518	147/18493	0.000256738	0.00198817	0.00138585	6352/5788/1436/3059/9021/3718/11314/2149/3606/6347/8784/8651/3976	13
GO:0048017	GO:0048017	inositol lipid-mediated signaling	14/518	167/18493	0.000263107	0.00203372	0.0014176	6352/1634/10870/1436/3059/5293/2149/3606/5724/2268/5156/7010/3082/2260	14
GO:0001961	GO:0001961	positive regulation of cytokine-mediated signaling pathway	7/518	46/18493	0.000269683	0.0020807	0.00145034	972/54209/558/1435/834/84166/4321	7
GO:0001774	GO:0001774	microglial cell activation	6/518	33/18493	0.00027296	0.00209822	0.00146256	199/3689/5788/7097/3684/90865	6
GO:0002269	GO:0002269	leukocyte activation involved in inflammatory response	6/518	33/18493	0.00027296	0.00209822	0.00146256	199/3689/5788/7097/3684/90865	6
GO:0031099	GO:0031099	regeneration	15/518	188/18493	0.00027555	0.00211084	0.00147135	7351/3936/6387/301/10631/558/7070/728/7040/3371/4837/3082/2950/4856/5228	15
GO:0046425	GO:0046425	regulation of JAK-STAT cascade	12/518	129/18493	0.000275613	0.00211084	0.00147135	6352/5788/1436/3059/9021/3718/11314/2149/3606/8784/8651/3976	12
GO:0002698	GO:0002698	negative regulation of immune effector process	11/518	111/18493	0.000283787	0.00216947	0.00151222	5788/3575/84868/301/3718/3965/11314/7043/7040/29/90865	11
GO:0030324	GO:0030324	lung development	14/518	169/18493	0.000297458	0.00226982	0.00158217	83716/9509/6678/7043/10365/3371/3397/4323/10272/3675/3976/5156/3488/2260	14
GO:0042035	GO:0042035	regulation of cytokine biosynthetic process	10/518	94/18493	0.000299753	0.00228315	0.00159146	916/1536/5788/3902/920/10148/942/6850/5724/3635	10
GO:0001935	GO:0001935	endothelial cell proliferation	15/518	190/18493	0.000308823	0.00234751	0.00163633	6387/4804/23213/1893/187/6678/6347/4323/8828/2152/7424/7010/2260/6369/5228	15
GO:0032613	GO:0032613	interleukin-10 production	7/518	47/18493	0.000309327	0.00234751	0.00163633	54440/2207/3718/3965/7097/3620/3082	7
GO:0001655	GO:0001655	urogenital system development	21/518	322/18493	0.000313419	0.00237425	0.00165496	1634/301/23213/59/2200/9510/7040/3371/8826/8549/3400/26508/10272/3675/3976/5156/7010/9245/2260/5228/4311	21
GO:0002705	GO:0002705	positive regulation of leukocyte mediated immunity	12/518	131/18493	0.00031785	0.00240345	0.00167532	3689/54440/5788/2207/3902/7409/6850/3606/5724/7040/2268/3684	12
GO:0050716	GO:0050716	positive regulation of interleukin-1 secretion	6/518	34/18493	0.000323688	0.00244317	0.001703	3965/6348/3495/6363/834/6288	6
GO:0032649	GO:0032649	regulation of interferon-gamma production	10/518	95/18493	0.000326789	0.00245769	0.00171313	914/916/54440/84868/10148/3965/558/3606/3394/90865	10
GO:0060191	GO:0060191	regulation of lipase activity	10/518	95/18493	0.000326789	0.00245769	0.00171313	6352/301/728/5724/3491/2769/5330/5156/2260/5997	10
GO:0043900	GO:0043900	regulation of multi-organism process	23/518	371/18493	0.000341705	0.00256525	0.0017881	6352/397/7076/972/84868/6351/5551/27350/340061/9450/920/3428/3965/6348/8519/5724/114769/330/60489/3394/3576/4321/8547	23
GO:0003179	GO:0003179	heart valve morphogenesis	7/518	48/18493	0.000353514	0.00261866	0.00182533	11117/7040/3491/6615/26508/2702/2006	7
GO:0010712	GO:0010712	regulation of collagen metabolic process	7/518	48/18493	0.000353514	0.00261866	0.00182533	11117/4239/7431/2022/2149/7043/7040	7
GO:0001771	GO:0001771	immunological synapse formation	4/518	13/18493	0.000355721	0.00261866	0.00182533	84868/5551/6363/6366	4
GO:0002430	GO:0002430	complement receptor mediated signaling pathway	4/518	13/18493	0.000355721	0.00261866	0.00182533	2359/719/1240/728	4
GO:0002693	GO:0002693	positive regulation of cellular extravasation	4/518	13/18493	0.000355721	0.00261866	0.00182533	3383/7070/5724/101	4
GO:0035723	GO:0035723	interleukin-15-mediated signaling pathway	4/518	13/18493	0.000355721	0.00261866	0.00182533	3561/3560/920/3718	4
GO:0045086	GO:0045086	positive regulation of interleukin-2 biosynthetic process	4/518	13/18493	0.000355721	0.00261866	0.00182533	916/5788/920/942	4
GO:0070208	GO:0070208	protein heterotrimerization	4/518	13/18493	0.000355721	0.00261866	0.00182533	1278/1292/1277/1291	4
GO:0071350	GO:0071350	cellular response to interleukin-15	4/518	13/18493	0.000355721	0.00261866	0.00182533	3561/3560/920/3718	4
GO:0071352	GO:0071352	cellular response to interleukin-2	4/518	13/18493	0.000355721	0.00261866	0.00182533	3561/3560/3718/6850	4
GO:0097531	GO:0097531	mast cell migration	4/518	13/18493	0.000355721	0.00261866	0.00182533	5880/5293/7424/5228	4
GO:0030279	GO:0030279	negative regulation of ossification	9/518	79/18493	0.000357391	0.0026217	0.00182745	5552/1893/1230/6348/7040/3397/3488/8313/374	9
GO:0030512	GO:0030512	negative regulation of transforming growth factor beta receptor signaling pathway	9/518	79/18493	0.000357391	0.0026217	0.00182745	11117/54829/94031/2200/7043/7040/50515/375387/23089	9
GO:0032729	GO:0032729	positive regulation of interferon-gamma production	8/518	63/18493	0.000359169	0.00262552	0.00183011	914/916/54440/84868/10148/3965/3606/3394	8
GO:0043550	GO:0043550	regulation of lipid kinase activity	8/518	63/18493	0.000359169	0.00262552	0.00183011	9021/7040/2268/6363/8651/6366/5156/7010	8
GO:0030260	GO:0030260	entry into host cell	12/518	133/18493	0.000365449	0.00265284	0.00184915	7852/6404/972/920/3383/3965/942/558/8519/30835/3576/8547	12
GO:0044409	GO:0044409	entry into host	12/518	133/18493	0.000365449	0.00265284	0.00184915	7852/6404/972/920/3383/3965/942/558/8519/30835/3576/8547	12
GO:0051806	GO:0051806	entry into cell of other organism involved in symbiotic interaction	12/518	133/18493	0.000365449	0.00265284	0.00184915	7852/6404/972/920/3383/3965/942/558/8519/30835/3576/8547	12
GO:0051828	GO:0051828	entry into other organism involved in symbiotic interaction	12/518	133/18493	0.000365449	0.00265284	0.00184915	7852/6404/972/920/3383/3965/942/558/8519/30835/3576/8547	12
GO:0003433	GO:0003433	chondrocyte development involved in endochondral bone morphogenesis	5/518	23/18493	0.000374582	0.00271442	0.00189208	7373/1292/1291/1293/1303	5
GO:0048871	GO:0048871	multicellular organismal homeostasis	27/518	471/18493	0.000376852	0.00272614	0.00190024	5880/11151/3512/54440/7852/7351/3494/1436/3514/3493/6850/3502/1240/2149/3606/51393/54/1435/2697/3397/2171/284207/3635/101/3934/5745/109	27
GO:0030323	GO:0030323	respiratory tube development	14/518	173/18493	0.000377823	0.00272843	0.00190184	83716/9509/6678/7043/10365/3371/3397/4323/10272/3675/3976/5156/3488/2260	14
GO:0043368	GO:0043368	positive T cell selection	6/518	35/18493	0.000381512	0.00274557	0.00191379	916/5788/915/972/3707/10538	6
GO:0090218	GO:0090218	positive regulation of lipid kinase activity	6/518	35/18493	0.000381512	0.00274557	0.00191379	7040/2268/6363/6366/5156/7010	6
GO:0007200	GO:0007200	phospholipase C-activating G protein-coupled receptor signaling pathway	10/518	97/18493	0.000386991	0.00278021	0.00193793	2359/719/1240/2149/728/2769/10161/9002/5745/88	10
GO:0051279	GO:0051279	regulation of release of sequestered calcium ion into cytosol	9/518	80/18493	0.000392886	0.00281771	0.00196408	11151/4283/187/7070/2149/7040/3627/6373/9002	9
GO:0002260	GO:0002260	lymphocyte homeostasis	8/518	64/18493	0.000400581	0.00286797	0.00199911	11151/972/10673/3718/27240/3965/3071/7040	8
GO:0010718	GO:0010718	positive regulation of epithelial to mesenchymal transition	7/518	49/18493	0.000402614	0.00287267	0.00200238	1277/2022/152007/7043/7040/6615/8313	7
GO:0050704	GO:0050704	regulation of interleukin-1 secretion	7/518	49/18493	0.000402614	0.00287267	0.00200238	3965/6348/3495/114769/6363/834/6288	7
GO:0022604	GO:0022604	regulation of cell morphogenesis	27/518	474/18493	0.000415871	0.0029622	0.00206479	3689/11151/3055/1436/6387/301/4804/10631/7940/3383/51177/6348/6678/7070/2316/51393/6347/2268/752/3397/960/148170/4131/201294/91010/85442/6369	27
GO:0002792	GO:0002792	negative regulation of peptide secretion	12/518	135/18493	0.000418942	0.00297899	0.00207649	5552/7351/972/301/2615/7114/2149/114769/1393/4345/90865/4856	12
GO:0030838	GO:0030838	positive regulation of actin filament polymerization	10/518	98/18493	0.00042039	0.00298419	0.00208012	11151/3055/9535/7454/3383/3071/7456/148170/6366/6369	10
GO:0001936	GO:0001936	regulation of endothelial cell proliferation	14/518	175/18493	0.000424522	0.00300331	0.00209345	6387/4804/23213/1893/187/6678/6347/8828/2152/7424/7010/2260/6369/5228	14
GO:0019882	GO:0019882	antigen processing and presentation	14/518	175/18493	0.000424522	0.00300331	0.00209345	925/972/2207/3902/1520/6890/7454/54209/3383/10288/6363/30835/6366/1780	14
GO:1903531	GO:1903531	negative regulation of secretion by cell	15/518	196/18493	0.000430189	0.00303826	0.00211781	5552/7351/301/2615/3965/7114/11314/2149/114769/29/1393/3976/4345/90865/4856	15
GO:1903845	GO:1903845	negative regulation of cellular response to transforming growth factor beta stimulus	9/518	81/18493	0.000431235	0.0030405	0.00211937	11117/54829/94031/2200/7043/7040/50515/375387/23089	9
GO:0032418	GO:0032418	lysosome localization	8/518	65/18493	0.000445792	0.00313783	0.00218722	5880/2207/3965/11314/6850/5293/2268/201294	8
GO:0003417	GO:0003417	growth plate cartilage development	6/518	36/18493	0.000447102	0.00313804	0.00218736	7373/1292/1291/1293/1311/1303	6
GO:0001952	GO:0001952	regulation of cell-matrix adhesion	11/518	117/18493	0.000447764	0.00313804	0.00218736	916/10631/7070/1307/1435/8826/4323/6366/7010/4321/5328	11
GO:0014065	GO:0014065	phosphatidylinositol 3-kinase signaling	12/518	136/18493	0.000448076	0.00313804	0.00218736	6352/1634/10870/3059/5293/2149/3606/2268/5156/7010/3082/2260	12
GO:0001706	GO:0001706	endoderm formation	7/518	50/18493	0.000457015	0.00318461	0.00221982	3689/1289/1291/4313/4323/1303/4318	7
GO:0001954	GO:0001954	positive regulation of cell-matrix adhesion	7/518	50/18493	0.000457015	0.00318461	0.00221982	916/7070/1307/1435/8826/6366/7010	7
GO:1903307	GO:1903307	positive regulation of regulated secretory pathway	7/518	50/18493	0.000457015	0.00318461	0.00221982	3689/2207/6850/5724/2268/3684/201294	7
GO:0001516	GO:0001516	prostaglandin biosynthetic process	5/518	24/18493	0.000462345	0.00320038	0.00223082	972/301/5740/2171/6916	5
GO:0003418	GO:0003418	growth plate cartilage chondrocyte differentiation	5/518	24/18493	0.000462345	0.00320038	0.00223082	7373/1292/1291/1293/1303	5
GO:0010758	GO:0010758	regulation of macrophage chemotaxis	5/518	24/18493	0.000462345	0.00320038	0.00223082	6352/719/1240/728/1435	5
GO:0046457	GO:0046457	prostanoid biosynthetic process	5/518	24/18493	0.000462345	0.00320038	0.00223082	972/301/5740/2171/6916	5
GO:0046683	GO:0046683	response to organophosphorus	12/518	137/18493	0.0004789	0.00330948	0.00230686	1277/6678/5724/7056/6402/2353/1393/7010/3488/4327/2354/374	12
GO:0030203	GO:0030203	glycosaminoglycan metabolic process	13/518	157/18493	0.000486229	0.00332164	0.00231534	4060/1634/633/5549/9806/2331/7040/9672/960/1462/9435/50515/3082	13
GO:0006957	GO:0006957	complement activation	alternative pathway	4/518	14/18493	0.000487025	0.00332164	0.00231534	11326/730/1675/735	4
GO:0045064	GO:0045064	T-helper 2 cell differentiation	4/518	14/18493	0.000487025	0.00332164	0.00231534	301/942/3606/10538	4
GO:0050930	GO:0050930	induction of positive chemotaxis	4/518	14/18493	0.000487025	0.00332164	0.00231534	6387/3576/7424/5228	4
GO:0060263	GO:0060263	regulation of respiratory burst	4/518	14/18493	0.000487025	0.00332164	0.00231534	5880/3512/3494/3493	4
GO:0070669	GO:0070669	response to interleukin-2	4/518	14/18493	0.000487025	0.00332164	0.00231534	3561/3560/3718/6850	4
GO:0070672	GO:0070672	response to interleukin-15	4/518	14/18493	0.000487025	0.00332164	0.00231534	3561/3560/920/3718	4
GO:0150078	GO:0150078	positive regulation of neuroinflammatory response	4/518	14/18493	0.000487025	0.00332164	0.00231534	3689/3606/3684/90865	4
GO:0019722	GO:0019722	calcium-mediated signaling	16/518	220/18493	0.000493556	0.00336069	0.00234256	916/7852/5788/5341/6351/10231/920/2833/54209/1230/6348/6850/1240/374403/2274/3576	16
GO:0032677	GO:0032677	regulation of interleukin-8 production	8/518	66/18493	0.000495057	0.00336542	0.00234586	914/5788/301/3965/7114/2149/7097/1401	8
GO:0007260	GO:0007260	tyrosine phosphorylation of STAT protein	9/518	83/18493	0.000517192	0.00349168	0.00243386	6352/1436/3059/9021/3718/3606/8784/8651/3976	9
GO:0014910	GO:0014910	regulation of smooth muscle cell migration	9/518	83/18493	0.000517192	0.00349168	0.00243386	6352/199/10631/9510/8826/3488/5328/2950/7015	9
GO:0033209	GO:0033209	tumor necrosis factor-mediated signaling pathway	11/518	119/18493	0.000517555	0.00349168	0.00243386	939/10673/7114/6850/83643/114769/330/8784/834/55504/2950	11
GO:0001894	GO:0001894	tissue homeostasis	16/518	221/18493	0.000518678	0.00349168	0.00243386	5880/11151/3512/54440/3494/1436/3514/3493/6850/3502/2149/54/1435/3635/101/5745	16
GO:0043087	GO:0043087	regulation of GTPase activity	27/518	481/18493	0.000521065	0.00349168	0.00243386	6352/397/5996/6351/257106/6001/3383/6348/7409/6362/3071/7070/2149/64333/64926/6347/6363/8826/55803/9938/29/374403/6366/414062/9459/5997/6369	27
GO:1901652	GO:1901652	response to peptide	27/518	481/18493	0.000521065	0.00349168	0.00243386	1536/7076/7351/6387/301/4804/1277/7431/9021/3718/3383/11031/6678/2200/7040/10365/7097/8651/3397/8826/1393/7010/3488/88/2950/109/374	27
GO:0046636	GO:0046636	negative regulation of alpha-beta T cell activation	6/518	37/18493	0.000521159	0.00349168	0.00243386	301/3718/3965/11314/864/8651	6
GO:0060323	GO:0060323	head morphogenesis	6/518	37/18493	0.000521159	0.00349168	0.00243386	1277/83716/4313/7043/7040/5156	6
GO:1902893	GO:1902893	regulation of pri-miRNA transcription by RNA polymerase II	6/518	37/18493	0.000521159	0.00349168	0.00243386	6688/4804/11006/7040/2353/7015	6
GO:0051048	GO:0051048	negative regulation of secretion	16/518	222/18493	0.000544889	0.00364482	0.00254061	5552/7351/972/301/2615/3965/7114/11314/2149/114769/29/1393/3976/4345/90865/4856	16
GO:0035924	GO:0035924	cellular response to vascular endothelial growth factor stimulus	8/518	67/18493	0.000548642	0.0036582	0.00254993	1634/301/64094/25960/8828/7424/5156/5228	8
GO:0061515	GO:0061515	myeloid cell development	8/518	67/18493	0.000548642	0.0036582	0.00254993	7305/2124/3071/2200/10365/7097/375387/2313	8
GO:0030194	GO:0030194	positive regulation of blood coagulation	5/518	25/18493	0.000564736	0.00372387	0.00259571	5341/2149/7056/2152/6915	5
GO:0032967	GO:0032967	positive regulation of collagen biosynthetic process	5/518	25/18493	0.000564736	0.00372387	0.00259571	7431/2022/2149/7043/7040	5
GO:0045662	GO:0045662	negative regulation of myoblast differentiation	5/518	25/18493	0.000564736	0.00372387	0.00259571	3606/6926/7040/3627/9547	5
GO:0050901	GO:0050901	leukocyte tethering or rolling	5/518	25/18493	0.000564736	0.00372387	0.00259571	6404/6387/5724/6402/6366	5
GO:0050927	GO:0050927	positive regulation of positive chemotaxis	5/518	25/18493	0.000564736	0.00372387	0.00259571	6387/3576/2152/7424/5228	5
GO:0060343	GO:0060343	trabecula formation	5/518	25/18493	0.000564736	0.00372387	0.00259571	1277/4313/9510/2274/7010	5
GO:1900048	GO:1900048	positive regulation of hemostasis	5/518	25/18493	0.000564736	0.00372387	0.00259571	5341/2149/7056/2152/6915	5
GO:1901568	GO:1901568	fatty acid derivative metabolic process	13/518	160/18493	0.000582219	0.00382248	0.00266445	241/2687/972/301/5740/6850/7097/2171/2681/6916/240/1543/29785	13
GO:1903034	GO:1903034	regulation of response to wounding	13/518	160/18493	0.000582219	0.00382248	0.00266445	5341/301/64094/2207/6850/2149/5329/7056/5327/2152/5156/5328/6915	13
GO:0007566	GO:0007566	embryo implantation	7/518	52/18493	0.000583354	0.00382248	0.00266445	397/7076/3490/5740/4313/3976/4318	7
GO:0043030	GO:0043030	regulation of macrophage activation	7/518	52/18493	0.000583354	0.00382248	0.00266445	3689/5788/972/84868/3684/4345/90865	7
GO:0045667	GO:0045667	regulation of osteoblast differentiation	11/518	121/18493	0.00059621	0.00389449	0.00271464	338773/9770/8519/3491/3397/3400/115908/3082/3488/8313/374	11
GO:0046718	GO:0046718	viral entry into host cell	11/518	121/18493	0.00059621	0.00389449	0.00271464	7852/6404/972/920/3383/3965/942/558/8519/30835/8547	11
GO:0001911	GO:0001911	negative regulation of leukocyte mediated cytotoxicity	4/518	15/18493	0.000649491	0.00421614	0.00293885	5788/3575/84868/3965	4
GO:0030852	GO:0030852	regulation of granulocyte differentiation	4/518	15/18493	0.000649491	0.00421614	0.00293885	714/2124/3059/3635	4
GO:0034616	GO:0034616	response to laminar fluid shear stress	4/518	15/18493	0.000649491	0.00421614	0.00293885	7043/7040/2113/10365	4
GO:2000484	GO:2000484	positive regulation of interleukin-8 secretion	4/518	15/18493	0.000649491	0.00421614	0.00293885	914/3965/2149/7097	4
GO:0009612	GO:0009612	response to mechanical stimulus	15/518	204/18493	0.000653902	0.00423818	0.00295421	1634/6387/1277/10631/1281/2022/7040/2113/3371/3627/834/4316/2353/4323/2354	15
GO:0032722	GO:0032722	positive regulation of chemokine production	7/518	53/18493	0.000656152	0.00424617	0.00295978	1436/972/84868/10631/3965/7097/90865	7
GO:0043122	GO:0043122	regulation of I-kappaB kinase/NF-kappaB signaling	16/518	226/18493	0.000661397	0.00427349	0.00297882	6275/972/920/1893/3965/2316/2149/114769/10346/6363/330/2697/834/6366/55504/2950	16
GO:0030500	GO:0030500	regulation of bone mineralization	8/518	69/18493	0.000669883	0.00432163	0.00301238	5552/4256/338773/1893/1230/6348/7043/7040	8
GO:0070167	GO:0070167	regulation of biomineral tissue development	9/518	86/18493	0.000672058	0.00432897	0.00301749	5552/4256/338773/1893/54829/1230/6348/7043/7040	9
GO:0010714	GO:0010714	positive regulation of collagen metabolic process	5/518	26/18493	0.000683244	0.00438074	0.00305358	7431/2022/2149/7043/7040	5
GO:0050820	GO:0050820	positive regulation of coagulation	5/518	26/18493	0.000683244	0.00438074	0.00305358	5341/2149/7056/2152/6915	5
GO:0050926	GO:0050926	regulation of positive chemotaxis	5/518	26/18493	0.000683244	0.00438074	0.00305358	6387/3576/2152/7424/5228	5
GO:0043029	GO:0043029	T cell homeostasis	6/518	39/18493	0.000697618	0.00446604	0.00311304	11151/3718/27240/3965/3071/7040	6
GO:0003170	GO:0003170	heart valve development	7/518	54/18493	0.000735968	0.00470433	0.00327914	11117/7040/3491/6615/26508/2702/2006	7
GO:0060193	GO:0060193	positive regulation of lipase activity	8/518	70/18493	0.000738122	0.00471089	0.00328371	6352/728/5724/3491/2769/5330/5156/2260	8
GO:0006024	GO:0006024	glycosaminoglycan biosynthetic process	10/518	106/18493	0.000783921	0.00498794	0.00347683	4060/1634/633/5549/2331/7040/9672/1462/9435/50515	10
GO:0032609	GO:0032609	interferon-gamma production	10/518	106/18493	0.000783921	0.00498794	0.00347683	914/916/54440/84868/10148/3965/558/3606/3394/90865	10
GO:0030510	GO:0030510	regulation of BMP signaling pathway	9/518	88/18493	0.000794914	0.00505018	0.00352021	23213/2022/94031/6424/2200/3491/4681/10272/3675	9
GO:0032271	GO:0032271	regulation of protein polymerization	15/518	208/18493	0.0007987	0.00506162	0.00352819	11151/3055/3059/9535/822/7454/3383/7114/3071/11075/7456/148170/6366/9168/6369	15
GO:0002820	GO:0002820	negative regulation of adaptive immune response	6/518	40/18493	0.000801565	0.00506162	0.00352819	5788/3575/84868/3718/64092/90865	6
GO:0030890	GO:0030890	positive regulation of B cell proliferation	6/518	40/18493	0.000801565	0.00506162	0.00352819	54440/5788/972/1880/10673/3071	6
GO:0061900	GO:0061900	glial cell activation	6/518	40/18493	0.000801565	0.00506162	0.00352819	199/3689/5788/7097/3684/90865	6
GO:0061844	GO:0061844	antimicrobial humoral immune response mediated by antimicrobial peptide	8/518	71/18493	0.000811844	0.00511878	0.00356803	4283/6039/3627/6373/4316/3576/10578/2919	8
GO:0045671	GO:0045671	negative regulation of osteoclast differentiation	5/518	27/18493	0.000819407	0.00515091	0.00359043	11006/6348/2200/3635/10272	5
GO:1902895	GO:1902895	positive regulation of pri-miRNA transcription by RNA polymerase II	5/518	27/18493	0.000819407	0.00515091	0.00359043	6688/4804/7040/2353/7015	5
GO:0090303	GO:0090303	positive regulation of wound healing	7/518	55/18493	0.000823272	0.00516743	0.00360194	5341/301/64094/2149/7056/2152/6915	7
GO:0002262	GO:0002262	myeloid cell homeostasis	12/518	146/18493	0.000845887	0.00529995	0.00369431	6688/3059/301/2207/3718/558/3071/5293/2113/10365/3635/3707	12
GO:0001780	GO:0001780	neutrophil homeostasis	4/518	16/18493	0.000846925	0.00529995	0.00369431	301/558/5293/3707	4
GO:0006022	GO:0006022	aminoglycan metabolic process	13/518	167/18493	0.000869998	0.00543619	0.00378928	4060/1634/633/5549/9806/2331/7040/9672/960/1462/9435/50515/3082	13
GO:1901136	GO:1901136	carbohydrate derivative catabolic process	14/518	189/18493	0.000910793	0.00568259	0.00396103	4060/1634/27350/633/5549/313/2331/7040/9672/960/60489/1462/4321/5973	14
GO:0032715	GO:0032715	negative regulation of interleukin-6 production	6/518	41/18493	0.000917065	0.00571318	0.00398235	84868/3071/10365/3635/3082/4345	6
GO:0044273	GO:0044273	sulfur compound catabolic process	7/518	56/18493	0.000918552	0.00571391	0.00398286	4060/1634/2687/633/5549/2331/1462	7
GO:0007187	GO:0007187	G protein-coupled receptor signaling pathway	coupled to cyclic nucleotide second messenger	17/518	256/18493	0.000932448	0.00579172	0.0040371	5996/301/4283/8685/1230/10268/2316/6347/3627/976/6373/8549/2769/5997/5745/6915/109	17
GO:1903305	GO:1903305	regulation of regulated secretory pathway	12/518	148/18493	0.0009533	0.00591244	0.00412125	5880/3689/2207/3965/11314/6850/5724/2268/64780/29/3684/201294	12
GO:0043901	GO:0043901	negative regulation of multi-organism process	13/518	169/18493	0.000971332	0.00601534	0.00419298	6352/397/7076/84868/6351/27350/3428/6348/8519/114769/60489/3394/8547	13
GO:0032637	GO:0032637	interleukin-8 production	8/518	73/18493	0.00097701	0.00604154	0.00421124	914/5788/301/3965/7114/2149/7097/1401	8
GO:0071496	GO:0071496	cellular response to external stimulus	20/518	328/18493	0.000999815	0.00617342	0.00430316	199/1536/2350/5788/7351/1277/10631/2022/3428/3383/558/7040/3371/834/4316/6506/2353/2752/3934/2950	20
GO:0051384	GO:0051384	response to glucocorticoid	12/518	149/18493	0.00101112	0.00623401	0.0043454	199/301/3490/3383/6678/5724/7040/2353/387758/2354/2950/374	12
GO:0007249	GO:0007249	I-kappaB kinase/NF-kappaB signaling	17/518	258/18493	0.00101572	0.00625313	0.00435873	6275/972/920/1893/3965/2316/2149/114769/10346/6363/330/2697/7097/834/6366/55504/2950	17
GO:0042093	GO:0042093	T-helper cell differentiation	7/518	57/18493	0.00102231	0.0062844	0.00438052	301/1880/3718/942/3606/6363/10538	7
GO:0048659	GO:0048659	smooth muscle cell proliferation	13/518	170/18493	0.00102559	0.00629533	0.00438814	6352/199/4313/3606/7043/5724/9510/1264/3488/4318/2950/4856/7015	13
GO:0010863	GO:0010863	positive regulation of phospholipase C activity	6/518	42/18493	0.00104496	0.00640478	0.00446443	728/5724/2769/5330/5156/2260	6
GO:0007492	GO:0007492	endoderm development	8/518	74/18493	0.00106912	0.00654325	0.00456095	3689/1289/1291/4313/7040/4323/1303/4318	8
GO:1903707	GO:1903707	negative regulation of hemopoiesis	12/518	150/18493	0.00107183	0.00655026	0.00456584	714/972/301/3718/11006/6348/2200/864/8651/3635/10272/3707	12
GO:0010744	GO:0010744	positive regulation of macrophage derived foam cell differentiation	4/518	17/18493	0.00108316	0.00660982	0.00460735	3606/4481/1435/5583	4
GO:0034765	GO:0034765	regulation of ion transmembrane transport	25/518	454/18493	0.00108605	0.00661776	0.00461289	1536/11151/2669/4283/1520/7114/10268/187/7070/2316/2149/6236/5724/7040/3627/6373/23704/2702/1393/9002/5997/4318/30845/88/27092	25
GO:0035690	GO:0035690	cellular response to drug	21/518	355/18493	0.00110738	0.0067281	0.0046898	199/1536/2350/6688/301/7431/10068/6001/3383/558/11184/5724/7040/2113/10365/3397/2769/1393/3082/3934/109	21
GO:0090130	GO:0090130	tissue migration	21/518	355/18493	0.00110738	0.0067281	0.0046898	1634/3689/301/64094/152007/59/7114/6678/7040/2113/25960/3397/8828/7424/3675/7010/27286/2260/4318/6915/4856	21
GO:0006023	GO:0006023	aminoglycan biosynthetic process	10/518	111/18493	0.00112064	0.00679874	0.00473904	4060/1634/633/5549/2331/7040/9672/1462/9435/50515	10
GO:0045453	GO:0045453	bone resorption	7/518	58/18493	0.00113505	0.00686919	0.00478815	5880/1436/6850/54/3635/101/5745	7
GO:0014074	GO:0014074	response to purine-containing compound	12/518	151/18493	0.00113554	0.00686919	0.00478815	1277/6678/5724/7056/6402/2353/1393/7010/3488/4327/2354/374	12
GO:0006929	GO:0006929	substrate-dependent cell migration	5/518	29/18493	0.00115108	0.00693305	0.00483266	5788/752/8828/7424/101	5
GO:0033032	GO:0033032	regulation of myeloid cell apoptotic process	5/518	29/18493	0.00115108	0.00693305	0.00483266	6352/301/2207/5293/3707	5
GO:0050869	GO:0050869	negative regulation of B cell activation	5/518	29/18493	0.00115108	0.00693305	0.00483266	4332/11314/64092/374403/3635	5
GO:0060541	GO:0060541	respiratory system development	14/518	194/18493	0.00117196	0.00704863	0.00491323	83716/9509/6678/7043/10365/3371/3397/4323/10272/3675/3976/5156/3488/2260	14
GO:0003416	GO:0003416	endochondral bone growth	6/518	43/18493	0.0011861	0.00711322	0.00495825	7373/1292/1291/1293/1311/1303	6
GO:0032965	GO:0032965	regulation of collagen biosynthetic process	6/518	43/18493	0.0011861	0.00711322	0.00495825	11117/7431/2022/2149/7043/7040	6
GO:0001938	GO:0001938	positive regulation of endothelial cell proliferation	10/518	112/18493	0.00120041	0.00718869	0.00501086	6387/1893/187/8828/2152/7424/7010/2260/6369/5228	10
GO:0051346	GO:0051346	negative regulation of hydrolase activity	25/518	458/18493	0.00122683	0.00733638	0.0051138	939/3001/8530/7076/301/4804/56925/1293/1893/3428/9806/3071/5329/114769/330/64780/960/8826/7077/3082/5973/5997/4318/5266/2537	25
GO:0072001	GO:0072001	renal system development	18/518	286/18493	0.0012339	0.00736812	0.00513592	1634/23213/59/2200/9510/7040/8826/8549/26508/10272/3675/3976/5156/7010/9245/2260/5228/4311	18
GO:0045861	GO:0045861	negative regulation of proteolysis	21/518	359/18493	0.00127288	0.00758998	0.00529057	939/8530/7076/4804/56925/1293/1893/3428/9806/5329/114769/5327/330/64780/960/7077/3082/5973/4318/5266/2537	21
GO:0050850	GO:0050850	positive regulation of calcium-mediated signaling	6/518	44/18493	0.00134139	0.00797573	0.00555946	916/6351/920/54209/6348/6850	6
GO:1900274	GO:1900274	regulation of phospholipase C activity	6/518	44/18493	0.00134139	0.00797573	0.00555946	728/5724/2769/5330/5156/2260	6
GO:0010543	GO:0010543	regulation of platelet activation	5/518	30/18493	0.00134987	0.00798067	0.0055629	5341/2207/6850/7056/5156	5
GO:0032733	GO:0032733	positive regulation of interleukin-10 production	5/518	30/18493	0.00134987	0.00798067	0.0055629	54440/2207/3965/7097/3082	5
GO:0045907	GO:0045907	positive regulation of vasoconstriction	5/518	30/18493	0.00134987	0.00798067	0.0055629	3383/2149/5724/2702/6915	5
GO:0046596	GO:0046596	regulation of viral entry into host cell	5/518	30/18493	0.00134987	0.00798067	0.0055629	972/920/3965/8519/8547	5
GO:0031342	GO:0031342	negative regulation of cell killing	4/518	18/18493	0.00136204	0.00802987	0.0055972	5788/3575/84868/3965	4
GO:0043011	GO:0043011	myeloid dendritic cell differentiation	4/518	18/18493	0.00136204	0.00802987	0.0055972	6688/7040/116071/10538	4
GO:0018149	GO:0018149	peptide cross-linking	7/518	60/18493	0.00138966	0.00816966	0.00569463	1634/301/633/1281/2162/9806/5266	7
GO:0060135	GO:0060135	maternal process involved in female pregnancy	7/518	60/18493	0.00138966	0.00816966	0.00569463	84868/5740/3965/4316/3675/3976/5997	7
GO:0043542	GO:0043542	endothelial cell migration	17/518	266/18493	0.00141505	0.00830721	0.00579051	1634/3689/301/64094/7114/6678/7040/2113/25960/3397/8828/7424/7010/27286/2260/6915/4856	17
GO:0120162	GO:0120162	positive regulation of cold-induced thermogenesis	9/518	96/18493	0.00148208	0.00868847	0.00605627	7852/7351/6850/1240/3606/51393/2697/2171/3934	9
GO:0007266	GO:0007266	Rho protein signal transduction	14/518	199/18493	0.0014932	0.0087414	0.00609316	5880/397/1278/4804/1281/7454/7409/2149/29/10161/3675/148170/9459/9002	14
GO:0098868	GO:0098868	bone growth	6/518	45/18493	0.00151172	0.00883744	0.00616011	7373/1292/1291/1293/1311/1303	6
GO:0002440	GO:0002440	production of molecular mediator of immune response	17/518	268/18493	0.0015334	0.00895165	0.00623972	54440/5788/3575/972/51237/3514/2207/10673/3718/3606/7043/7040/7097/4316/10538/9245/90865	17
GO:0044319	GO:0044319	wound healing	spreading of cells	5/518	31/18493	0.00157287	0.00914366	0.00637356	1289/2316/3491/960/4321	5
GO:0051482	GO:0051482	positive regulation of cytosolic calcium ion concentration involved in phospholipase C-activating G protein-coupled signaling pathway	5/518	31/18493	0.00157287	0.00914366	0.00637356	719/2149/2769/10161/9002	5
GO:0090505	GO:0090505	epiboly involved in wound healing	5/518	31/18493	0.00157287	0.00914366	0.00637356	1289/2316/3491/960/4321	5
GO:0043434	GO:0043434	response to peptide hormone	23/518	417/18493	0.00165783	0.00962418	0.0067085	1536/7076/7351/6387/301/1277/9021/3718/3383/11031/6678/2200/7040/7097/8651/8826/1393/7010/3488/88/2950/109/374	23
GO:0032535	GO:0032535	regulation of cellular component size	21/518	367/18493	0.00166817	0.00967073	0.00674095	11151/3575/5341/3055/6387/3059/9535/822/7454/3383/7114/7409/3071/7456/51393/148170/6366/4131/9168/88/6369	21
GO:0030502	GO:0030502	negative regulation of bone mineralization	4/518	19/18493	0.00168738	0.00976855	0.00680914	5552/1893/1230/6348	4
GO:0031952	GO:0031952	regulation of protein autophosphorylation	6/518	46/18493	0.00169803	0.00978947	0.00682372	5788/2022/9770/8826/10457/7424	6
GO:0060443	GO:0060443	mammary gland morphogenesis	6/518	46/18493	0.00169803	0.00978947	0.00682372	1436/6926/7040/1435/3488/374	6
GO:1903727	GO:1903727	positive regulation of phospholipid metabolic process	6/518	46/18493	0.00169803	0.00978947	0.00682372	7040/2268/6363/6366/5156/7010	6
GO:0048661	GO:0048661	positive regulation of smooth muscle cell proliferation	9/518	98/18493	0.00171276	0.00986079	0.00687343	6352/199/4313/3606/5724/9510/3488/4318/7015	9
GO:0050678	GO:0050678	regulation of epithelial cell proliferation	21/518	368/18493	0.00172424	0.00991275	0.00690965	6352/6387/4804/23213/1893/187/6678/864/728/6347/7040/3397/8828/2752/2152/7424/7010/4321/2260/6369/5228	21
GO:0001822	GO:0001822	kidney development	17/518	271/18493	0.00172654	0.00991275	0.00690965	1634/23213/59/2200/9510/7040/8826/26508/10272/3675/3976/5156/7010/9245/2260/5228/4311	17
GO:0042509	GO:0042509	regulation of tyrosine phosphorylation of STAT protein	8/518	80/18493	0.00177744	0.010191	0.0071036	6352/1436/3059/9021/3606/8784/8651/3976	8
GO:0001704	GO:0001704	formation of primary germ layer	10/518	118/18493	0.00178203	0.0102033	0.00711218	3689/1289/1291/4313/6615/4323/3675/1303/2260/4318	10
GO:0030851	GO:0030851	granulocyte differentiation	5/518	32/18493	0.00182179	0.010374	0.00723117	714/2124/6688/3059/3635	5
GO:0032735	GO:0032735	positive regulation of interleukin-12 production	5/518	32/18493	0.00182179	0.010374	0.00723117	3965/6363/7097/3620/3394	5
GO:0090504	GO:0090504	epiboly	5/518	32/18493	0.00182179	0.010374	0.00723117	1289/2316/3491/960/4321	5
GO:1905314	GO:1905314	semi-lunar valve development	5/518	32/18493	0.00182179	0.010374	0.00723117	11117/6615/26508/2702/2006	5
GO:0060627	GO:0060627	regulation of vesicle-mediated transport	26/518	498/18493	0.00184903	0.0105148	0.00732931	5880/3689/11151/5788/3055/301/2207/3965/11314/558/6424/6850/3071/5724/6347/7040/2268/6363/64780/7097/29/3684/6366/160622/201294/88	26
GO:0010631	GO:0010631	epithelial cell migration	20/518	346/18493	0.00189213	0.0107452	0.00748994	1634/3689/301/64094/152007/7114/6678/7040/2113/25960/3397/8828/7424/3675/7010/27286/2260/4318/6915/4856	20
GO:0002762	GO:0002762	negative regulation of myeloid leukocyte differentiation	6/518	47/18493	0.00190125	0.0107678	0.00750563	714/11006/6348/2200/3635/10272	6
GO:0019731	GO:0019731	antibacterial humoral response	6/518	47/18493	0.00190125	0.0107678	0.00750563	3512/3494/6039/3493/3507/4316	6
GO:0097756	GO:0097756	negative regulation of blood vessel diameter	8/518	81/18493	0.00192497	0.0108873	0.00758896	59/3383/2149/5724/1311/2702/1401/6915	8
GO:0003018	GO:0003018	vascular process in circulatory system	12/518	161/18493	0.00196359	0.0110907	0.00773075	59/3383/2149/5724/7040/1311/29/2702/1401/7010/5997/6915	12
GO:0002824	GO:0002824	positive regulation of adaptive immune response based on somatic recombination of immune receptors built from immunoglobulin superfamily domains	9/518	100/18493	0.00197135	0.0111195	0.0077508	54440/5788/301/2207/920/10673/3606/7040/6363	9
GO:0038061	GO:0038061	NIK/NF-kappaB signaling	10/518	120/18493	0.00202007	0.0113789	0.00793163	939/84868/3965/7114/9770/3606/6363/330/7097/4856	10
GO:1903036	GO:1903036	positive regulation of response to wounding	7/518	64/18493	0.00203109	0.0114256	0.00796415	5341/301/64094/2149/7056/2152/6915	7
GO:0042832	GO:0042832	defense response to protozoan	4/518	20/18493	0.00206298	0.0115893	0.00807829	116071/3394/283234/10538	4
GO:0034614	GO:0034614	cellular response to reactive oxygen species	12/518	162/18493	0.0020683	0.0116036	0.00808827	301/10068/558/10516/2113/10365/2353/5156/3082/3934/4318/6649	12
GO:0045807	GO:0045807	positive regulation of endocytosis	11/518	141/18493	0.00208588	0.0116865	0.00814605	5788/2207/558/6424/6850/3071/6347/6363/29/3684/6366	11
GO:0090132	GO:0090132	epithelium migration	20/518	349/18493	0.00209248	0.0117078	0.0081609	1634/3689/301/64094/152007/7114/6678/7040/2113/25960/3397/8828/7424/3675/7010/27286/2260/4318/6915/4856	20
GO:0033028	GO:0033028	myeloid cell apoptotic process	5/518	33/18493	0.00209837	0.0117093	0.00816195	6352/301/2207/5293/3707	5
GO:0060603	GO:0060603	mammary gland duct morphogenesis	5/518	33/18493	0.00209837	0.0117093	0.00816195	1436/6926/7040/1435/374	5
GO:0050702	GO:0050702	interleukin-1 beta secretion	6/518	48/18493	0.00212236	0.0118116	0.00823327	3965/6348/114769/6363/115362/834	6
GO:0061383	GO:0061383	trabecula morphogenesis	6/518	48/18493	0.00212236	0.0118116	0.00823327	1277/2022/4313/9510/2274/7010	6
GO:2000377	GO:2000377	regulation of reactive oxygen species metabolic process	13/518	185/18493	0.00219506	0.0122	0.00850394	199/5880/3689/3383/5740/6850/10516/54/7040/10365/3684/1401/2950	13
GO:0002456	GO:0002456	T cell mediated immunity	9/518	102/18493	0.00226018	0.0123828	0.00863141	925/54440/5788/3575/5551/7454/3383/3004/3606	9
GO:1901222	GO:1901222	regulation of NIK/NF-kappaB signaling	9/518	102/18493	0.00226018	0.0123828	0.00863141	939/84868/3965/7114/9770/3606/6363/7097/4856	9
GO:0002468	GO:0002468	dendritic cell antigen processing and presentation	3/518	10/18493	0.00226356	0.0123828	0.00863141	972/6363/6366	3
GO:0002645	GO:0002645	positive regulation of tolerance induction	3/518	10/18493	0.00226356	0.0123828	0.00863141	916/10288/3620	3
GO:0002664	GO:0002664	regulation of T cell tolerance induction	3/518	10/18493	0.00226356	0.0123828	0.00863141	916/10288/3620	3
GO:0002887	GO:0002887	negative regulation of myeloid leukocyte mediated immunity	3/518	10/18493	0.00226356	0.0123828	0.00863141	3965/11314/29	3
GO:0033690	GO:0033690	positive regulation of osteoblast proliferation	3/518	10/18493	0.00226356	0.0123828	0.00863141	338773/3491/115908	3
GO:0045625	GO:0045625	regulation of T-helper 1 cell differentiation	3/518	10/18493	0.00226356	0.0123828	0.00863141	301/3718/6363	3
GO:0051133	GO:0051133	regulation of NK T cell activation	3/518	10/18493	0.00226356	0.0123828	0.00863141	11314/3606/64926	3
GO:0060856	GO:0060856	establishment of blood-brain barrier	3/518	10/18493	0.00226356	0.0123828	0.00863141	2022/25960/54587	3
GO:0090594	GO:0090594	inflammatory response to wounding	3/518	10/18493	0.00226356	0.0123828	0.00863141	7076/2149/7040	3
GO:1904996	GO:1904996	positive regulation of leukocyte adhesion to vascular endothelial cell	3/518	10/18493	0.00226356	0.0123828	0.00863141	3383/5724/2113	3
GO:0051701	GO:0051701	interaction with host	14/518	209/18493	0.00235803	0.0128725	0.00897274	7852/6404/972/920/3383/3965/942/558/8519/7040/30835/3576/8547/735	14
GO:0050732	GO:0050732	negative regulation of peptidyl-tyrosine phosphorylation	6/518	49/18493	0.00236232	0.0128725	0.00897274	5788/9021/11314/64092/7070/8651	6
GO:0060324	GO:0060324	face development	6/518	49/18493	0.00236232	0.0128725	0.00897274	1277/83716/4313/7043/7040/5156	6
GO:0071772	GO:0071772	response to BMP	12/518	165/18493	0.00241017	0.013099	0.00913065	23213/2022/94031/6424/11167/2200/3491/3397/4681/26508/10272/3675	12
GO:0071773	GO:0071773	cellular response to BMP stimulus	12/518	165/18493	0.00241017	0.013099	0.00913065	23213/2022/94031/6424/11167/2200/3491/3397/4681/26508/10272/3675	12
GO:0034103	GO:0034103	regulation of tissue remodeling	8/518	84/18493	0.00242613	0.0131515	0.00916722	1436/6850/3606/7040/29/3635/10457/101	8
GO:0045778	GO:0045778	positive regulation of ossification	8/518	84/18493	0.00242613	0.0131515	0.00916722	338773/8519/7043/7040/3491/3400/115908/3082	8
GO:0007265	GO:0007265	Ras protein signal transduction	23/518	430/18493	0.00244917	0.0132592	0.00924227	199/5880/397/1278/4804/9046/1281/7454/11031/7409/2149/27128/64926/1435/7077/29/10161/3675/148170/3707/1796/9459/9002	23
GO:0001562	GO:0001562	response to protozoan	4/518	21/18493	0.00249256	0.0134592	0.00938166	116071/3394/283234/10538	4
GO:0042359	GO:0042359	vitamin D metabolic process	4/518	21/18493	0.00249256	0.0134592	0.00938166	6615/1576/1543/2260	4
GO:0031668	GO:0031668	cellular response to extracellular stimulus	16/518	258/18493	0.00261243	0.0140882	0.00982014	199/1536/2350/5788/7351/1277/10631/3428/3383/558/3371/6506/2353/2752/3934/2950	16
GO:0010171	GO:0010171	body morphogenesis	6/518	50/18493	0.00262214	0.0141223	0.00984393	1277/83716/4313/7043/7040/5156	6
GO:0031334	GO:0031334	positive regulation of protein complex assembly	16/518	259/18493	0.00271466	0.0146018	0.0101782	11151/3512/5341/3936/3055/9535/7454/7453/3383/3071/7456/7040/115362/148170/6366/6369	16
GO:0030183	GO:0030183	B cell differentiation	10/518	125/18493	0.00272856	0.0146577	0.0102171	939/5788/1880/973/3718/974/6850/3071/4323/3635	10
GO:0002706	GO:0002706	regulation of lymphocyte mediated immunity	11/518	146/18493	0.00274098	0.0146893	0.0102391	54440/5788/3575/84868/2207/3902/7454/3965/7409/3606/7040	11
GO:0045622	GO:0045622	regulation of T-helper cell differentiation	5/518	35/18493	0.00274148	0.0146893	0.0102391	301/3718/942/3606/6363	5
GO:0002821	GO:0002821	positive regulation of adaptive immune response	9/518	105/18493	0.00275551	0.0147266	0.0102651	54440/5788/301/2207/920/10673/3606/7040/6363	9
GO:0006939	GO:0006939	smooth muscle contraction	9/518	105/18493	0.00275551	0.0147266	0.0102651	23213/59/2149/4629/5724/1264/1311/5997/6915	9
GO:0048660	GO:0048660	regulation of smooth muscle cell proliferation	12/518	168/18493	0.00279678	0.0149281	0.0104056	6352/199/4313/3606/7043/5724/9510/1264/3488/4318/2950/7015	12
GO:1903725	GO:1903725	regulation of phospholipid metabolic process	8/518	86/18493	0.0028133	0.0149956	0.0104526	9021/7040/2268/6363/8651/6366/5156/7010	8
GO:0010632	GO:0010632	regulation of epithelial cell migration	17/518	284/18493	0.00281664	0.0149956	0.0104526	1634/301/64094/152007/7114/6678/7040/2113/25960/8828/7424/3675/7010/27286/2260/4318/6915	17
GO:0030100	GO:0030100	regulation of endocytosis	16/518	260/18493	0.0028202	0.0149956	0.0104526	5788/3055/2207/11314/558/6424/6850/3071/6347/7040/2268/6363/7097/29/3684/6366	16
GO:0042698	GO:0042698	ovulation cycle	7/518	68/18493	0.00288061	0.0152973	0.0106629	558/7043/9510/2113/4316/5156/4327	7
GO:0006925	GO:0006925	inflammatory cell apoptotic process	4/518	22/18493	0.00297979	0.0157838	0.0110021	6352/301/5293/3707	4
GO:0045624	GO:0045624	positive regulation of T-helper cell differentiation	4/518	22/18493	0.00297979	0.0157838	0.0110021	301/942/3606/6363	4
GO:0043405	GO:0043405	regulation of MAP kinase activity	19/518	335/18493	0.00299721	0.015856	0.0110524	7852/5788/972/1844/11314/6850/2149/11184/7043/728/7040/6363/8826/3082/101/2260/5997/6288/2950	19
GO:1904705	GO:1904705	regulation of vascular smooth muscle cell proliferation	8/518	87/18493	0.00302413	0.0159229	0.011099	4313/7043/9510/1264/3488/4318/2950/7015	8
GO:1990874	GO:1990874	vascular smooth muscle cell proliferation	8/518	87/18493	0.00302413	0.0159229	0.011099	4313/7043/9510/1264/3488/4318/2950/7015	8
GO:0009629	GO:0009629	response to gravity	3/518	11/18493	0.00304801	0.0159229	0.011099	6678/5724/2353	3
GO:0032060	GO:0032060	bleb assembly	3/518	11/18493	0.00304801	0.0159229	0.011099	5376/2014/2012	3
GO:0033632	GO:0033632	regulation of cell-cell adhesion mediated by integrin	3/518	11/18493	0.00304801	0.0159229	0.011099	6352/916/83706	3
GO:0043301	GO:0043301	negative regulation of leukocyte degranulation	3/518	11/18493	0.00304801	0.0159229	0.011099	3965/11314/29	3
GO:0045060	GO:0045060	negative thymic T cell selection	3/518	11/18493	0.00304801	0.0159229	0.011099	916/5788/972	3
GO:0045628	GO:0045628	regulation of T-helper 2 cell differentiation	3/518	11/18493	0.00304801	0.0159229	0.011099	301/942/3606	3
GO:0070673	GO:0070673	response to interleukin-18	3/518	11/18493	0.00304801	0.0159229	0.011099	10068/3606/240	3
GO:1901201	GO:1901201	regulation of extracellular matrix assembly	3/518	11/18493	0.00304801	0.0159229	0.011099	11117/84168/7040	3
GO:0032355	GO:0032355	response to estradiol	10/518	127/18493	0.00306231	0.0159577	0.0111232	301/1277/10631/920/10268/7040/2113/1393/2950/374	10
GO:0045471	GO:0045471	response to ethanol	10/518	127/18493	0.00306231	0.0159577	0.0111232	939/1536/6688/3383/6678/3371/1393/5997/6915/2950	10
GO:0006692	GO:0006692	prostanoid metabolic process	5/518	36/18493	0.00311154	0.0161336	0.0112459	972/301/5740/2171/6916	5
GO:0006693	GO:0006693	prostaglandin metabolic process	5/518	36/18493	0.00311154	0.0161336	0.0112459	972/301/5740/2171/6916	5
GO:0071604	GO:0071604	transforming growth factor beta production	5/518	36/18493	0.00311154	0.0161336	0.0112459	4060/2615/3965/375387/4345	5
GO:0090279	GO:0090279	regulation of calcium ion import	5/518	36/18493	0.00311154	0.0161336	0.0112459	6387/6348/10268/51393/6347	5
GO:0033077	GO:0033077	T cell differentiation in thymus	7/518	69/18493	0.00313021	0.0162103	0.0112993	916/5788/915/3575/972/3707/101	7
GO:0007584	GO:0007584	response to nutrient	14/518	216/18493	0.00318154	0.0164557	0.0114704	916/1536/2350/1277/10631/920/6678/7040/6402/3371/3627/1543/6915/2950	14
GO:0032720	GO:0032720	negative regulation of tumor necrosis factor production	6/518	52/18493	0.00320535	0.0165583	0.0115419	84868/3965/558/54/10457/2950	6
GO:0050709	GO:0050709	negative regulation of protein secretion	10/518	128/18493	0.00324097	0.0167216	0.0116558	5552/7351/301/2615/7114/2149/114769/4345/90865/4856	10
GO:0031341	GO:0031341	regulation of cell killing	8/518	88/18493	0.00324705	0.0167323	0.0116632	5788/3575/84868/5551/3902/3383/3965/7409	8
GO:0019058	GO:0019058	viral life cycle	17/518	289/18493	0.00336585	0.0173231	0.012075	6352/7852/6404/972/27350/920/3428/3383/3965/942/558/8519/6347/60489/30835/3576/8547	17
GO:0042531	GO:0042531	positive regulation of tyrosine phosphorylation of STAT protein	7/518	70/18493	0.003396	0.0174568	0.0121682	6352/1436/3059/9021/3606/8784/3976	7
GO:0003206	GO:0003206	cardiac chamber morphogenesis	10/518	129/18493	0.00342782	0.017577	0.012252	2022/6926/9510/7040/3491/26508/8828/2274/2702/7010	10
GO:0032273	GO:0032273	positive regulation of protein polymerization	10/518	129/18493	0.00342782	0.017577	0.012252	11151/3055/9535/7454/3383/3071/7456/148170/6366/6369	10
GO:0002823	GO:0002823	negative regulation of adaptive immune response based on somatic recombination of immune receptors built from immunoglobulin superfamily domains	5/518	37/18493	0.00351629	0.0179865	0.0125375	5788/3575/84868/3718/90865	5
GO:0038083	GO:0038083	peptidyl-tyrosine autophosphorylation	5/518	37/18493	0.00351629	0.0179865	0.0125375	3055/3932/6503/2268/8826	5
GO:0045661	GO:0045661	regulation of myoblast differentiation	6/518	53/18493	0.00353078	0.0180164	0.0125583	4283/3606/6926/7040/3627/9547	6
GO:0046579	GO:0046579	positive regulation of Ras protein signal transduction	6/518	53/18493	0.00353078	0.0180164	0.0125583	1281/2149/1435/10161/3707/9002	6
GO:0030509	GO:0030509	BMP signaling pathway	11/518	152/18493	0.00373617	0.0190413	0.0132726	23213/2022/94031/6424/11167/2200/3491/3397/4681/10272/3675	11
GO:1903556	GO:1903556	negative regulation of tumor necrosis factor superfamily cytokine production	6/518	54/18493	0.00388013	0.0197508	0.0137672	84868/3965/558/54/10457/2950	6
GO:0007188	GO:0007188	adenylate cyclase-modulating G protein-coupled receptor signaling pathway	14/518	221/18493	0.00390327	0.0198444	0.0138325	5996/4283/8685/10268/2316/3627/976/6373/8549/2769/5997/5745/6915/109	14
GO:0030204	GO:0030204	chondroitin sulfate metabolic process	5/518	38/18493	0.00395749	0.0199434	0.0139015	1634/633/9806/1462/50515	5
GO:0032570	GO:0032570	response to progesterone	5/518	38/18493	0.00395749	0.0199434	0.0139015	7043/7040/7097/2353/2354	5
GO:0032731	GO:0032731	positive regulation of interleukin-1 beta production	5/518	38/18493	0.00395749	0.0199434	0.0139015	3428/3965/6348/6363/834	5
GO:0002517	GO:0002517	T cell tolerance induction	3/518	12/18493	0.00398007	0.0199434	0.0139015	916/10288/3620	3
GO:0010935	GO:0010935	regulation of macrophage cytokine production	3/518	12/18493	0.00398007	0.0199434	0.0139015	972/7043/7040	3
GO:0030208	GO:0030208	dermatan sulfate biosynthetic process	3/518	12/18493	0.00398007	0.0199434	0.0139015	1634/633/1462	3
GO:0042340	GO:0042340	keratan sulfate catabolic process	3/518	12/18493	0.00398007	0.0199434	0.0139015	4060/5549/2331	3
GO:0043383	GO:0043383	negative T cell selection	3/518	12/18493	0.00398007	0.0199434	0.0139015	916/5788/972	3
GO:0043922	GO:0043922	negative regulation by host of viral transcription	3/518	12/18493	0.00398007	0.0199434	0.0139015	6352/6351/6348	3
GO:0045091	GO:0045091	regulation of single stranded viral RNA replication via double stranded DNA intermediate	3/518	12/18493	0.00398007	0.0199434	0.0139015	27350/60489/3576	3
GO:0060707	GO:0060707	trophoblast giant cell differentiation	3/518	12/18493	0.00398007	0.0199434	0.0139015	9021/6615/3976	3
GO:0070493	GO:0070493	thrombin-activated receptor signaling pathway	3/518	12/18493	0.00398007	0.0199434	0.0139015	5341/2149/9002	3
GO:0002702	GO:0002702	positive regulation of production of molecular mediator of immune response	8/518	91/18493	0.00399301	0.0199603	0.0139132	54440/5788/972/51237/2207/3606/7040/90865	8
GO:0048525	GO:0048525	negative regulation of viral process	8/518	91/18493	0.00399301	0.0199603	0.0139132	6352/6351/27350/3428/6348/8519/60489/8547	8
GO:0046854	GO:0046854	phosphatidylinositol phosphorylation	9/518	111/18493	0.00400168	0.0199797	0.0139268	3932/9021/942/7409/5293/8651/5156/3082/2260	9
GO:0010594	GO:0010594	regulation of endothelial cell migration	14/518	222/18493	0.00406248	0.0202348	0.0141046	1634/301/64094/7114/6678/7040/2113/25960/8828/7424/7010/27286/2260/6915	14
GO:0046578	GO:0046578	regulation of Ras protein signal transduction	14/518	222/18493	0.00406248	0.0202348	0.0141046	397/1281/7409/2149/27128/64926/1435/7077/29/10161/3675/3707/9459/9002	14
GO:0046639	GO:0046639	negative regulation of alpha-beta T cell differentiation	4/518	24/18493	0.00414143	0.0206035	0.0143616	301/3718/864/8651	4
GO:0014013	GO:0014013	regulation of gliogenesis	9/518	112/18493	0.00424645	0.0211008	0.0147083	7852/1880/7040/1435/7097/3400/3976/5583/7015	9
GO:0002700	GO:0002700	regulation of production of molecular mediator of immune response	10/518	133/18493	0.00426246	0.0211552	0.0147462	54440/5788/972/51237/2207/3718/3606/7043/7040/90865	10
GO:0050792	GO:0050792	regulation of viral process	12/518	177/18493	0.00426775	0.0211563	0.0147469	6352/972/6351/27350/920/3428/3965/6348/8519/60489/3576/8547	12
GO:0051056	GO:0051056	regulation of small GTPase mediated signal transduction	18/518	321/18493	0.00428764	0.0212297	0.0147981	5880/397/1281/257106/7409/2149/27128/64333/64926/1435/7077/9938/29/10161/3675/3707/9459/9002	18
GO:0042310	GO:0042310	vasoconstriction	7/518	73/18493	0.00429718	0.0212517	0.0148134	59/3383/2149/5724/1311/2702/6915	7
GO:0097191	GO:0097191	extrinsic apoptotic signaling pathway	14/518	224/18493	0.00439673	0.0217183	0.0151387	939/5788/597/3383/147138/7040/8406/3082/3934/2260/90865/2537/2950/7015	14
GO:0043277	GO:0043277	apoptotic cell clearance	5/518	39/18493	0.00443688	0.0218391	0.0152229	8685/558/6347/8547/2220	5
GO:0051930	GO:0051930	regulation of sensory perception of pain	5/518	39/18493	0.00443688	0.0218391	0.0152229	6348/2149/5724/2171/4856	5
GO:1903053	GO:1903053	regulation of extracellular matrix organization	5/518	39/18493	0.00443688	0.0218391	0.0152229	11117/84168/7040/2113/165	5
GO:0016525	GO:0016525	negative regulation of angiogenesis	12/518	178/18493	0.00446364	0.0219449	0.0152966	1634/7058/11117/4804/23213/6678/23166/10365/3627/7010/641700/6915	12
GO:0050819	GO:0050819	negative regulation of coagulation	6/518	56/18493	0.00465474	0.0228575	0.0159328	10544/5329/7056/5327/5156/5328	6
GO:0001837	GO:0001837	epithelial to mesenchymal transition	10/518	135/18493	0.00473592	0.0232288	0.0161916	6275/1277/2022/152007/7043/7040/6615/26508/3082/8313	10
GO:0030206	GO:0030206	chondroitin sulfate biosynthetic process	4/518	25/18493	0.00482271	0.0235439	0.0164112	1634/633/1462/50515	4
GO:0051894	GO:0051894	positive regulation of focal adhesion assembly	4/518	25/18493	0.00482271	0.0235439	0.0164112	7070/1307/8826/7010	4
GO:0060444	GO:0060444	branching involved in mammary gland duct morphogenesis	4/518	25/18493	0.00482271	0.0235439	0.0164112	6926/7040/1435/374	4
GO:1904754	GO:1904754	positive regulation of vascular associated smooth muscle cell migration	4/518	25/18493	0.00482271	0.0235439	0.0164112	9510/8826/3488/7015	4
GO:0051258	GO:0051258	protein polymerization	16/518	275/18493	0.00485632	0.0236658	0.0164961	199/11151/3055/3059/9535/822/7454/3383/7114/3071/11075/7456/148170/6366/9168/6369	16
GO:0043903	GO:0043903	regulation of symbiosis	encompassing mutualism through parasitism	13/518	203/18493	0.00485971	0.0236658	0.0164961	6352/972/6351/27350/920/3428/3965/6348/8519/60489/3394/3576/8547	13
GO:0050830	GO:0050830	defense response to Gram-positive bacterium	8/518	94/18493	0.00486469	0.0236658	0.0164961	84868/6039/728/54/2268/7097/1401/2220	8
GO:2000181	GO:2000181	negative regulation of blood vessel morphogenesis	12/518	180/18493	0.00487701	0.023698	0.0165186	1634/7058/11117/4804/23213/6678/23166/10365/3627/7010/641700/6915	12
GO:0007520	GO:0007520	myoblast fusion	5/518	40/18493	0.00495621	0.024027	0.0167479	963/4283/51177/26509/3627	5
GO:0051931	GO:0051931	regulation of sensory perception	5/518	40/18493	0.00495621	0.024027	0.0167479	6348/2149/5724/2171/4856	5
GO:0072006	GO:0072006	nephron development	10/518	136/18493	0.00498765	0.0241513	0.0168346	23213/59/7040/8826/26508/3675/3976/5156/7010/5228	10
GO:0017157	GO:0017157	regulation of exocytosis	13/518	204/18493	0.0050622	0.0242839	0.016927	5880/3689/301/2207/3965/11314/6850/5724/2268/64780/29/3684/201294	13
GO:0001867	GO:0001867	complement activation	lectin pathway	3/518	13/18493	0.00506738	0.0242839	0.016927	10584/8547/2220	3
GO:0030205	GO:0030205	dermatan sulfate metabolic process	3/518	13/18493	0.00506738	0.0242839	0.016927	1634/633/1462	3
GO:0033008	GO:0033008	positive regulation of mast cell activation involved in immune response	3/518	13/18493	0.00506738	0.0242839	0.016927	2207/6850/2268	3
GO:0039692	GO:0039692	single stranded viral RNA replication via double stranded DNA intermediate	3/518	13/18493	0.00506738	0.0242839	0.016927	27350/60489/3576	3
GO:0043306	GO:0043306	positive regulation of mast cell degranulation	3/518	13/18493	0.00506738	0.0242839	0.016927	2207/6850/2268	3
GO:0060099	GO:0060099	regulation of phagocytosis	engulfment	3/518	13/18493	0.00506738	0.0242839	0.016927	11314/3071/3684	3
GO:0090197	GO:0090197	positive regulation of chemokine secretion	3/518	13/18493	0.00506738	0.0242839	0.016927	1436/10631/90865	3
GO:1903054	GO:1903054	negative regulation of extracellular matrix organization	3/518	13/18493	0.00506738	0.0242839	0.016927	11117/84168/7040	3
GO:0050766	GO:0050766	positive regulation of phagocytosis	6/518	57/18493	0.00508209	0.0242985	0.0169372	5788/2207/3071/6347/29/3684	6
GO:0050854	GO:0050854	regulation of antigen receptor-mediated signaling pathway	6/518	57/18493	0.00508209	0.0242985	0.0169372	5788/3932/11006/11314/7070/5583	6
GO:0002218	GO:0002218	activation of innate immune response	15/518	252/18493	0.00511293	0.024418	0.0170205	3689/3055/84868/340061/2207/1520/8685/3428/11314/6850/10462/330/7097/30835/3684	15
GO:0002367	GO:0002367	cytokine production involved in immune response	8/518	95/18493	0.00518544	0.0247361	0.0172422	54440/972/2207/3718/3606/7043/7040/7097	8
GO:0051146	GO:0051146	striated muscle cell differentiation	16/518	277/18493	0.00520113	0.0247825	0.0172746	963/4283/51177/26509/4629/6926/7040/3627/79365/4323/2274/5156/3488/5997/88/4856	16
GO:0061138	GO:0061138	morphogenesis of a branching epithelium	12/518	182/18493	0.00532038	0.0253218	0.0176505	23213/2022/9021/6926/7040/1435/3371/4323/3082/2260/5228/374	12
GO:0001910	GO:0001910	regulation of leukocyte mediated cytotoxicity	7/518	76/18493	0.00536838	0.0255212	0.0177895	5788/3575/84868/3902/3383/3965/7409	7
GO:0071229	GO:0071229	cellular response to acid chemical	13/518	206/18493	0.00548746	0.0260447	0.0181544	1536/2350/1278/1277/1281/1291/4313/1307/5724/10365/8651/3371/5156	13
GO:0043433	GO:0043433	negative regulation of DNA-binding transcription factor activity	11/518	160/18493	0.00549097	0.0260447	0.0181544	84868/5740/7114/6424/1240/2316/2307/3397/26508/84166/4345	11
GO:0030866	GO:0030866	cortical actin cytoskeleton organization	5/518	41/18493	0.0055172	0.0261394	0.0182204	5341/7454/3071/7456/752	5
GO:2000351	GO:2000351	regulation of endothelial cell apoptotic process	6/518	58/18493	0.00553751	0.0262059	0.0182667	3383/6347/7010/57124/641700/7015	6
GO:0031954	GO:0031954	positive regulation of protein autophosphorylation	4/518	26/18493	0.00557534	0.0262954	0.0183292	9770/8826/10457/7424	4
GO:0043032	GO:0043032	positive regulation of macrophage activation	4/518	26/18493	0.00557534	0.0262954	0.0183292	3689/84868/3684/90865	4
GO:0051125	GO:0051125	regulation of actin nucleation	4/518	26/18493	0.00557534	0.0262954	0.0183292	11151/9535/7454/7456	4
GO:0002718	GO:0002718	regulation of cytokine production involved in immune response	7/518	77/18493	0.00576645	0.0271355	0.0189147	54440/972/2207/3718/3606/7043/7040	7
GO:0046209	GO:0046209	nitric oxide metabolic process	7/518	77/18493	0.00576645	0.0271355	0.0189147	199/3689/3383/5740/54/10365/7097	7
GO:0021782	GO:0021782	glial cell development	8/518	97/18493	0.0058752	0.0276161	0.0192497	7431/7040/7097/3400/10319/375387/54587/2950	8
GO:0010803	GO:0010803	regulation of tumor necrosis factor-mediated signaling pathway	6/518	59/18493	0.00602206	0.0282746	0.0197087	6850/83643/114769/330/834/2950	6
GO:1903900	GO:1903900	regulation of viral life cycle	10/518	140/18493	0.00610124	0.028613	0.0199446	6352/972/27350/920/3428/3965/8519/60489/3576/8547	10
GO:0006775	GO:0006775	fat-soluble vitamin metabolic process	5/518	42/18493	0.00612156	0.028613	0.0199446	5360/6615/1576/1543/2260	5
GO:0045581	GO:0045581	negative regulation of T cell differentiation	5/518	42/18493	0.00612156	0.028613	0.0199446	972/301/3718/864/8651	5
GO:0050706	GO:0050706	regulation of interleukin-1 beta secretion	5/518	42/18493	0.00612156	0.028613	0.0199446	3965/6348/114769/6363/834	5
GO:1900182	GO:1900182	positive regulation of protein localization to nucleus	7/518	78/18493	0.00618617	0.0288827	0.0201326	3059/4804/340061/2316/7040/3976/7015	7
GO:2000379	GO:2000379	positive regulation of reactive oxygen species metabolic process	8/518	98/18493	0.00624519	0.0291256	0.0203019	199/3689/3383/7040/10365/3684/1401/2950	8
GO:0010934	GO:0010934	macrophage cytokine production	3/518	14/18493	0.00631657	0.0292728	0.0204045	972/7043/7040	3
GO:0030207	GO:0030207	chondroitin sulfate catabolic process	3/518	14/18493	0.00631657	0.0292728	0.0204045	1634/633/1462	3
GO:0042362	GO:0042362	fat-soluble vitamin biosynthetic process	3/518	14/18493	0.00631657	0.0292728	0.0204045	5360/6615/1576	3
GO:0043374	GO:0043374	CD8-positive	alpha-beta T cell differentiation	3/518	14/18493	0.00631657	0.0292728	0.0204045	3071/864/8651	3
GO:1905153	GO:1905153	regulation of membrane invagination	3/518	14/18493	0.00631657	0.0292728	0.0204045	11314/3071/3684	3
GO:0043406	GO:0043406	positive regulation of MAP kinase activity	15/518	258/18493	0.00631883	0.0292728	0.0204045	7852/5788/972/6850/2149/11184/7043/728/7040/6363/8826/3082/101/2260/6288	15
GO:0010575	GO:0010575	positive regulation of vascular endothelial growth factor production	4/518	27/18493	0.00640246	0.0295863	0.020623	23213/719/728/7040	4
GO:2000515	GO:2000515	negative regulation of CD4-positive	alpha-beta T cell activation	4/518	27/18493	0.00640246	0.0295863	0.020623	301/3718/3965/864	4
GO:0071236	GO:0071236	cellular response to antibiotic	10/518	141/18493	0.00640776	0.0295863	0.020623	1536/6688/301/10068/558/2113/10365/3082/3934/109	10
GO:0048762	GO:0048762	mesenchymal cell differentiation	13/518	210/18493	0.00642363	0.0296268	0.0206512	6275/1277/2022/152007/7043/7040/6615/26508/8828/2487/3082/2260/8313	13
GO:0010830	GO:0010830	regulation of myotube differentiation	6/518	60/18493	0.00653677	0.030049	0.0209456	963/4283/3627/79365/4323/4856	6
GO:0032835	GO:0032835	glomerulus development	6/518	60/18493	0.00653677	0.030049	0.0209456	23213/59/8826/26508/5156/7010	6
GO:0051057	GO:0051057	positive regulation of small GTPase mediated signal transduction	6/518	60/18493	0.00653677	0.030049	0.0209456	1281/2149/1435/10161/3707/9002	6
GO:0043536	GO:0043536	positive regulation of blood vessel endothelial cell migration	7/518	79/18493	0.00662826	0.030436	0.0212153	301/7114/7040/2113/7424/27286/2260	7
GO:0007173	GO:0007173	epidermal growth factor receptor signaling pathway	9/518	120/18493	0.00665034	0.0304947	0.0212562	2202/9770/5329/7040/8826/1796/4318/2537/374	9
GO:0097237	GO:0097237	cellular response to toxic substance	14/518	235/18493	0.00665564	0.0304947	0.0212562	1536/241/6688/301/10068/558/10516/493869/2113/10365/3082/3934/2950/6649	14
GO:0106106	GO:0106106	cold-induced thermogenesis	10/518	142/18493	0.00672611	0.03075	0.0214342	7852/7351/6850/1240/3606/51393/2697/3397/2171/3934	10
GO:0120161	GO:0120161	regulation of cold-induced thermogenesis	10/518	142/18493	0.00672611	0.03075	0.0214342	7852/7351/6850/1240/3606/51393/2697/3397/2171/3934	10
GO:0050654	GO:0050654	chondroitin sulfate proteoglycan metabolic process	5/518	43/18493	0.00677096	0.0308874	0.02153	1634/633/9806/1462/50515	5
GO:1900087	GO:1900087	positive regulation of G1/S transition of mitotic cell cycle	5/518	43/18493	0.00677096	0.0308874	0.02153	199/301/9510/1543/7015	5
GO:0033002	GO:0033002	muscle cell proliferation	14/518	236/18493	0.00690004	0.0314419	0.0219165	6352/199/4313/3606/7043/5724/9510/1264/3488/2260/4318/2950/4856/7015	14
GO:0045669	GO:0045669	positive regulation of osteoblast differentiation	6/518	61/18493	0.00708268	0.0322389	0.0224721	338773/8519/3491/3400/115908/3082	6
GO:2001057	GO:2001057	reactive nitrogen species metabolic process	7/518	80/18493	0.00709341	0.0322526	0.0224816	199/3689/3383/5740/54/10365/7097	7
GO:0048545	GO:0048545	response to steroid hormone	20/518	390/18493	0.00717302	0.0325791	0.0227091	199/1536/301/1277/3490/2022/3383/6678/81606/7043/5724/7040/7097/2353/26508/2274/387758/2354/2950/374	20
GO:0018146	GO:0018146	keratan sulfate biosynthetic process	4/518	28/18493	0.00730707	0.0330083	0.0230084	4060/5549/2331/9435	4
GO:0032958	GO:0032958	inositol phosphate biosynthetic process	4/518	28/18493	0.00730707	0.0330083	0.0230084	5341/5724/3707/5745	4
GO:0035025	GO:0035025	positive regulation of Rho protein signal transduction	4/518	28/18493	0.00730707	0.0330083	0.0230084	1281/2149/10161/9002	4
GO:0042730	GO:0042730	fibrinolysis	4/518	28/18493	0.00730707	0.0330083	0.0230084	5329/7056/5327/5328	4
GO:0061082	GO:0061082	myeloid leukocyte cytokine production	4/518	28/18493	0.00730707	0.0330083	0.0230084	972/2207/7043/7040	4
GO:0051101	GO:0051101	regulation of DNA binding	9/518	122/18493	0.00738875	0.0333412	0.0232404	3001/3428/7114/5329/7040/3397/3400/3976/4318	9
GO:0001974	GO:0001974	blood vessel remodeling	5/518	44/18493	0.00746706	0.0336219	0.023436	633/558/7040/29/3976	5
GO:0002639	GO:0002639	positive regulation of immunoglobulin production	5/518	44/18493	0.00746706	0.0336219	0.023436	54440/5788/51237/7040/90865	5
GO:0032755	GO:0032755	positive regulation of interleukin-6 production	7/518	81/18493	0.00758231	0.0341041	0.0237721	2207/3965/2149/10288/5724/7097/90865	7
GO:0045428	GO:0045428	regulation of nitric oxide biosynthetic process	6/518	62/18493	0.00766081	0.0342301	0.02386	199/3689/3383/5740/54/10365	6
GO:0006644	GO:0006644	phospholipid metabolic process	23/518	473/18493	0.00767594	0.0342301	0.02386	5341/1436/3932/26279/9021/5920/942/7409/5293/7040/2268/6363/8651/2171/54886/5330/3635/1071/6366/5156/7010/3082/2260	23
GO:0030889	GO:0030889	negative regulation of B cell proliferation	3/518	15/18493	0.00773334	0.0342301	0.02386	4332/11314/3635	3
GO:0032695	GO:0032695	negative regulation of interleukin-12 production	3/518	15/18493	0.00773334	0.0342301	0.02386	3718/1240/54	3
GO:0033631	GO:0033631	cell-cell adhesion mediated by integrin	3/518	15/18493	0.00773334	0.0342301	0.02386	6352/916/83706	3
GO:0034116	GO:0034116	positive regulation of heterotypic cell-cell adhesion	3/518	15/18493	0.00773334	0.0342301	0.02386	3932/7070/960	3
GO:0042976	GO:0042976	activation of Janus kinase activity	3/518	15/18493	0.00773334	0.0342301	0.02386	6352/11314/8651	3
GO:0043518	GO:0043518	negative regulation of DNA damage response	signal transduction by p53 class mediator	3/518	15/18493	0.00773334	0.0342301	0.02386	972/6615/960	3
GO:0046629	GO:0046629	gamma-delta T cell activation	3/518	15/18493	0.00773334	0.0342301	0.02386	5788/6850/3071	3
GO:0050651	GO:0050651	dermatan sulfate proteoglycan biosynthetic process	3/518	15/18493	0.00773334	0.0342301	0.02386	1634/633/1462	3
GO:0060347	GO:0060347	heart trabecula formation	3/518	15/18493	0.00773334	0.0342301	0.02386	9510/2274/7010	3
GO:0070365	GO:0070365	hepatocyte differentiation	3/518	15/18493	0.00773334	0.0342301	0.02386	301/2487/1543	3
GO:0090196	GO:0090196	regulation of chemokine secretion	3/518	15/18493	0.00773334	0.0342301	0.02386	1436/10631/90865	3
GO:2001028	GO:2001028	positive regulation of endothelial cell chemotaxis	3/518	15/18493	0.00773334	0.0342301	0.02386	64094/7114/2260	3
GO:2001185	GO:2001185	regulation of CD8-positive	alpha-beta T cell activation	3/518	15/18493	0.00773334	0.0342301	0.02386	3071/864/8651	3
GO:0019233	GO:0019233	sensory perception of pain	8/518	102/18493	0.00790435	0.034913	0.024336	6387/56925/6348/2149/5724/2171/4856/4311	8
GO:0033559	GO:0033559	unsaturated fatty acid metabolic process	8/518	102/18493	0.00790435	0.034913	0.024336	972/301/5740/2171/6916/1543/2950/29785	8
GO:1901343	GO:1901343	negative regulation of vasculature development	12/518	192/18493	0.00804063	0.0354774	0.0247294	1634/7058/11117/4804/23213/6678/23166/10365/3627/7010/641700/6915	12
GO:0051092	GO:0051092	positive regulation of NF-kappaB transcription factor activity	10/518	146/18493	0.00812386	0.0358068	0.024959	3689/3383/3965/3606/7040/114769/10346/7097/101/5583	10
GO:0002532	GO:0002532	production of molecular mediator involved in inflammatory response	6/518	63/18493	0.00827218	0.036422	0.0253879	63940/2207/6850/115362/3620/240	6
GO:0050718	GO:0050718	positive regulation of interleukin-1 beta secretion	4/518	29/18493	0.00829203	0.0364325	0.0253952	3965/6348/6363/834	4
GO:0071295	GO:0071295	cellular response to vitamin	4/518	29/18493	0.00829203	0.0364325	0.0253952	2350/1277/10631/3371	4
GO:1903829	GO:1903829	positive regulation of cellular protein localization	17/518	318/18493	0.00856774	0.0376043	0.026212	5880/3689/3059/4804/340061/2207/3002/54209/10268/2316/7040/8826/3684/3675/3976/5583/7015	17
GO:0046834	GO:0046834	lipid phosphorylation	9/518	125/18493	0.00861181	0.0377581	0.0263192	3932/9021/942/7409/5293/8651/5156/3082/2260	9
GO:0045921	GO:0045921	positive regulation of exocytosis	7/518	83/18493	0.0086342	0.0378165	0.0263599	3689/2207/6850/5724/2268/3684/201294	7
GO:0043254	GO:0043254	regulation of protein complex assembly	22/518	451/18493	0.00869309	0.0380346	0.0265119	11151/3512/5341/3936/3055/3059/9535/822/7454/7453/3383/7114/3071/147138/11075/7456/7040/115362/148170/6366/9168/6369	22
GO:0045185	GO:0045185	maintenance of protein location	8/518	104/18493	0.00884854	0.0386741	0.0269577	5552/920/7114/2316/2200/4681/375387/9168	8
GO:0071774	GO:0071774	response to fibroblast growth factor	10/518	148/18493	0.00890157	0.0388143	0.0270554	6352/1277/10631/23213/6347/3371/960/8826/3576/2260	10
GO:0050710	GO:0050710	negative regulation of cytokine secretion	6/518	64/18493	0.00891781	0.0388143	0.0270554	5552/301/2615/7114/114769/4345	6
GO:0071242	GO:0071242	cellular response to ammonium ion	6/518	64/18493	0.00891781	0.0388143	0.0270554	199/6001/5724/3397/2769/1393	6
GO:0072577	GO:0072577	endothelial cell apoptotic process	6/518	64/18493	0.00891781	0.0388143	0.0270554	3383/6347/7010/57124/641700/7015	6
GO:0030865	GO:0030865	cortical cytoskeleton organization	5/518	46/18493	0.0090058	0.0391157	0.0272655	5341/7454/3071/7456/752	5
GO:0045824	GO:0045824	negative regulation of innate immune response	5/518	46/18493	0.0090058	0.0391157	0.0272655	84868/3428/3965/84166/4321	5
GO:0042476	GO:0042476	odontogenesis	9/518	126/18493	0.00905183	0.0392748	0.0273764	1278/1277/54829/7043/7040/1435/3371/5156/8313	9
GO:0050769	GO:0050769	positive regulation of neurogenesis	22/518	453/18493	0.00912501	0.0395512	0.027569	7852/6387/4804/11075/2316/51393/7040/1809/1435/7097/4681/8826/7077/26508/7424/3675/3976/4131/3082/2260/5583/5997	22
GO:0050886	GO:0050886	endocrine process	7/518	84/18493	0.00919857	0.0398287	0.0277624	2149/6926/2702/1393/91608/2260/4311	7
GO:0003198	GO:0003198	epithelial to mesenchymal transition involved in endocardial cushion formation	3/518	16/18493	0.00932251	0.0401156	0.0279625	2022/6615/26508	3
GO:0010819	GO:0010819	regulation of T cell chemotaxis	3/518	16/18493	0.00932251	0.0401156	0.0279625	6352/3627/6366	3
GO:0010919	GO:0010919	regulation of inositol phosphate biosynthetic process	3/518	16/18493	0.00932251	0.0401156	0.0279625	5341/5724/5745	3
GO:0033033	GO:0033033	negative regulation of myeloid cell apoptotic process	3/518	16/18493	0.00932251	0.0401156	0.0279625	6352/2207/3707	3
GO:0050655	GO:0050655	dermatan sulfate proteoglycan metabolic process	3/518	16/18493	0.00932251	0.0401156	0.0279625	1634/633/1462	3
GO:2001267	GO:2001267	regulation of cysteine-type endopeptidase activity involved in apoptotic signaling pathway	3/518	16/18493	0.00932251	0.0401156	0.0279625	3965/5329/4318	3
GO:0038111	GO:0038111	interleukin-7-mediated signaling pathway	4/518	30/18493	0.00936005	0.0401943	0.0280173	3575/3561/3718/8651	4
GO:0050650	GO:0050650	chondroitin sulfate proteoglycan biosynthetic process	4/518	30/18493	0.00936005	0.0401943	0.0280173	1634/633/1462/50515	4
GO:0001763	GO:0001763	morphogenesis of a branching structure	12/518	196/18493	0.00939313	0.0402949	0.0280874	23213/2022/9021/6926/7040/1435/3371/4323/3082/2260/5228/374	12
GO:1904888	GO:1904888	cranial skeletal system development	6/518	65/18493	0.0095987	0.0411345	0.0286727	7043/7040/10584/4323/50515/5156	6
GO:0000187	GO:0000187	activation of MAPK activity	10/518	150/18493	0.0097351	0.0416335	0.0290205	7852/5788/972/6850/11184/7043/728/6363/3082/6288	10
GO:1990845	GO:1990845	adaptive thermogenesis	10/518	150/18493	0.0097351	0.0416335	0.0290205	7852/7351/6850/1240/3606/51393/2697/3397/2171/3934	10
GO:1904035	GO:1904035	regulation of epithelial cell apoptotic process	7/518	85/18493	0.00978948	0.0418232	0.0291528	3383/6424/6347/7010/57124/641700/7015	7
GO:0001667	GO:0001667	ameboidal-type cell migration	22/518	456/18493	0.00980539	0.0418483	0.0291703	1634/3689/397/7076/301/64094/152007/7114/6678/7040/2113/25960/3397/8828/7424/3675/7010/27286/2260/4318/6915/4856	22
GO:0006636	GO:0006636	unsaturated fatty acid biosynthetic process	5/518	47/18493	0.00985158	0.0420026	0.0292777	972/301/5740/2171/6916	5
GO:0014015	GO:0014015	positive regulation of gliogenesis	6/518	66/18493	0.0103158	0.043937	0.0306262	7852/7040/1435/7097/3976/5583	6
GO:0031623	GO:0031623	receptor internalization	8/518	107/18493	0.0104195	0.0442828	0.0308672	3689/2207/11031/10268/6424/6850/3576/27092	8
GO:0006936	GO:0006936	muscle contraction	18/518	351/18493	0.0104198	0.0442828	0.0308672	7431/23213/59/26509/2316/2149/4629/5724/1264/2697/1311/92241/23704/2702/5997/30845/88/6915	18
GO:0035296	GO:0035296	regulation of tube diameter	9/518	129/18493	0.0104743	0.0442828	0.0308672	59/3383/2149/5724/1311/2702/1401/5997/6915	9
GO:0097746	GO:0097746	regulation of blood vessel diameter	9/518	129/18493	0.0104743	0.0442828	0.0308672	59/3383/2149/5724/1311/2702/1401/5997/6915	9
GO:0003401	GO:0003401	axis elongation	4/518	31/18493	0.0105137	0.0442828	0.0308672	7040/3371/85407/374	4
GO:0032689	GO:0032689	negative regulation of interferon-gamma production	4/518	31/18493	0.0105137	0.0442828	0.0308672	84868/3965/558/90865	4
GO:0048873	GO:0048873	homeostasis of number of cells within a tissue	4/518	31/18493	0.0105137	0.0442828	0.0308672	11151/54440/2149/1435	4
GO:0098760	GO:0098760	response to interleukin-7	4/518	31/18493	0.0105137	0.0442828	0.0308672	3575/3561/3718/8651	4
GO:0098761	GO:0098761	cellular response to interleukin-7	4/518	31/18493	0.0105137	0.0442828	0.0308672	3575/3561/3718/8651	4
GO:1902230	GO:1902230	negative regulation of intrinsic apoptotic signaling pathway in response to DNA damage	4/518	31/18493	0.0105137	0.0442828	0.0308672	972/6387/6615/960	4
GO:1903393	GO:1903393	positive regulation of adherens junction organization	4/518	31/18493	0.0105137	0.0442828	0.0308672	7070/1307/8826/7010	4
GO:0008347	GO:0008347	glial cell migration	5/518	48/18493	0.0107503	0.0451427	0.0314666	1880/6348/6347/1435/4323	5
GO:0098586	GO:0098586	cellular response to virus	5/518	48/18493	0.0107503	0.0451427	0.0314666	3965/6363/330/4321/2537	5
GO:1904707	GO:1904707	positive regulation of vascular smooth muscle cell proliferation	5/518	48/18493	0.0107503	0.0451427	0.0314666	4313/9510/3488/4318/7015	5
GO:0006766	GO:0006766	vitamin metabolic process	9/518	130/18493	0.0109839	0.0460414	0.032093	2350/54/5360/6615/6515/10797/1576/1543/2260	9
GO:0014902	GO:0014902	myotube differentiation	8/518	108/18493	0.0109864	0.0460414	0.032093	963/4283/51177/26509/3627/79365/4323/4856	8
GO:0034446	GO:0034446	substrate adhesion-dependent cell spreading	7/518	87/18493	0.0110537	0.0461432	0.032164	83706/10631/84168/558/2316/7010/201294	7
GO:1901888	GO:1901888	regulation of cell junction assembly	7/518	87/18493	0.0110537	0.0461432	0.032164	7070/1307/6615/8826/4323/7010/5583	7
GO:0002689	GO:0002689	negative regulation of leukocyte chemotaxis	3/518	17/18493	0.0110881	0.0461432	0.032164	6347/4681/4856	3
GO:0010832	GO:0010832	negative regulation of myotube differentiation	3/518	17/18493	0.0110881	0.0461432	0.032164	3627/79365/4856	3
GO:0048535	GO:0048535	lymph node development	3/518	17/18493	0.0110881	0.0461432	0.032164	3575/7040/57124	3
GO:0090195	GO:0090195	chemokine secretion	3/518	17/18493	0.0110881	0.0461432	0.032164	1436/10631/90865	3
GO:1903978	GO:1903978	regulation of microglial cell activation	3/518	17/18493	0.0110881	0.0461432	0.032164	3689/5788/3684	3
GO:0048732	GO:0048732	gland development	21/518	434/18493	0.0111163	0.0462148	0.0322139	7351/1436/301/23213/81606/7043/6926/7040/1435/2113/3371/4939/3400/10272/2487/5156/3082/3488/1543/2260/374	21
GO:0008217	GO:0008217	regulation of blood pressure	11/518	177/18493	0.0113446	0.0471166	0.0328425	1278/10631/59/2149/5724/2702/7424/91608/5973/6915/4311	11
GO:0051260	GO:0051260	protein homooligomerization	17/518	328/18493	0.0114143	0.0473593	0.0330117	916/11117/915/241/5551/115207/2207/973/974/1809/115362/6506/2752/3934/735/30845/88	17
GO:0001933	GO:0001933	negative regulation of protein phosphorylation	20/518	408/18493	0.0114274	0.0473664	0.0330166	11117/5788/9535/2022/9021/7453/1844/11314/64092/9770/7070/7040/64780/8651/116496/374403/3976/3082/5997/2950	20
GO:0043271	GO:0043271	negative regulation of ion transport	10/518	154/18493	0.0115794	0.047949	0.0334227	2669/3383/6424/6236/10288/7040/23704/5997/4318/88	10
GO:0072132	GO:0072132	mesenchyme morphogenesis	5/518	49/18493	0.0117035	0.0483419	0.0336966	2022/59/6615/26508/2260	5
GO:0010717	GO:0010717	regulation of epithelial to mesenchymal transition	7/518	88/18493	0.0117283	0.0483419	0.0336966	1277/2022/152007/7043/7040/6615/8313	7
GO:0010574	GO:0010574	regulation of vascular endothelial growth factor production	4/518	32/18493	0.0117554	0.0483419	0.0336966	23213/719/728/7040	4
GO:0035767	GO:0035767	endothelial cell chemotaxis	4/518	32/18493	0.0117554	0.0483419	0.0336966	64094/7114/2260/4856	4
GO:0045920	GO:0045920	negative regulation of exocytosis	4/518	32/18493	0.0117554	0.0483419	0.0336966	301/3965/11314/29	4
GO:0070207	GO:0070207	protein homotrimerization	4/518	32/18493	0.0117554	0.0483419	0.0336966	11117/241/6506/3934	4
GO:1901890	GO:1901890	positive regulation of cell junction assembly	4/518	32/18493	0.0117554	0.0483419	0.0336966	7070/1307/8826/7010	4

## Sheet: CC
Terms	ID	Description	GeneRatio	BgRatio	pvalue	p.adjust	qvalue	geneID	Count
GO:0062023	GO:0062023	collagen-containing extracellular matrix	69/540	332/19659	1.05611e-40	3.98152e-38	3.2906e-38	713/714/712/4060/1634/7058/151887/11117/4256/7076/127435/7373/1278/2202/301/1289/1292/4239/64094/633/1277/5549/10631/1281/3490/1520/9509/4053/1805/1291/2162/1293/1893/54829/3383/6678/10516/4313/2200/2331/7043/8425/25878/1307/2199/9510/7040/1306/9672/30008/3371/1311/7077/3908/7123/1462/10319/84034/115908/4016/2152/165/1303/6277/2006/23452/4318/4856/6649	69
GO:0031012	GO:0031012	extracellular matrix	79/540	490/19659	3.73955e-38	7.04906e-36	5.82583e-36	713/714/712/4060/1634/7058/151887/11117/4256/7076/127435/7373/1278/2202/301/1289/1292/4239/64094/633/1277/5549/10631/1281/3490/83716/1520/9509/4053/1805/1291/2162/1293/1893/54829/9806/3383/2615/6678/10516/4313/2200/2331/7043/8425/25878/1307/2199/9510/7040/1306/9672/3491/30008/3371/1311/7077/3908/7123/4316/1462/10319/84034/4323/115908/4016/2152/165/1303/6277/4321/4327/2006/57124/23452/4318/5266/48…	79
GO:0009897	GO:0009897	external side of plasma membrane	55/540	359/19659	1.56745e-25	1.96977e-23	1.62795e-23	28638/914/939/916/2214/3689/925/2350/7852/5788/915/3575/9332/3494/972/6387/301/4283/3501/3514/3500/2207/100423062/3902/3561/2022/84168/3560/3538/920/3493/3503/10148/2833/973/3383/942/1230/974/3539/3502/7070/3507/3495/6402/3627/30835/3684/2152/3675/5156/28526/57124/5133/28834	55
GO:0005581	GO:0005581	collagen trimer	24/540	87/19659	7.03793e-18	6.63324e-16	5.48217e-16	713/714/712/4060/1634/11117/7373/1278/1289/1292/1277/1281/1291/8685/1293/1307/1306/4481/10584/84034/115908/1303/8547/2220	24
GO:0019814	GO:0019814	immunoglobulin complex	19/540	76/19659	1.42416e-13	1.07382e-11	8.87478e-12	28638/3512/3494/3501/3514/3500/100423062/3538/3493/3503/973/974/3539/6850/3502/3507/3495/28526/28834	19
GO:0030667	GO:0030667	secretory granule membrane	33/540	295/19659	8.30135e-12	5.21602e-10	4.31088e-10	963/7305/1536/3689/5788/340061/2207/719/3903/11314/11031/2212/3071/6678/3687/728/5329/10288/5724/6402/7097/976/2171/960/8826/22918/6515/374403/3684/11010/101/5328/4311	33
GO:0044420	GO:0044420	extracellular matrix component	14/540	49/19659	3.28931e-11	1.77153e-09	1.46411e-09	4060/11117/7373/1278/1289/4239/1277/1281/10516/2200/1306/3371/1303/2006	14
GO:0042571	GO:0042571	immunoglobulin complex circulating	16/540	72/19659	8.38327e-11	3.95061e-09	3.26506e-09	28638/3512/3494/3501/3514/3500/100423062/3538/3493/3503/3539/3502/3507/3495/28526/28834	16
GO:0101002	GO:0101002	ficolin-1-rich granule	24/540	185/19659	2.93756e-10	1.16617e-08	9.63807e-09	3689/23406/10875/9535/2207/83716/1520/4332/11314/3071/80301/3101/3687/10288/51411/22918/7077/6515/374403/240/1675/101/4318/2950	24
GO:0060205	GO:0060205	cytoplasmic vesicle lumen	33/540	338/19659	3.1509e-10	1.16617e-08	9.63807e-09	5552/7076/23406/1521/83706/9535/83716/3671/2162/1893/4332/7114/6678/3101/7043/64333/7040/51411/2268/2171/7077/7123/240/1675/7424/3082/10578/2919/3934/201294/6288/88/2950	33
GO:0031983	GO:0031983	vesicle lumen	33/540	339/19659	3.40263e-10	1.16617e-08	9.63807e-09	5552/7076/23406/1521/83706/9535/83716/3671/2162/1893/4332/7114/6678/3101/7043/64333/7040/51411/2268/2171/7077/7123/240/1675/7424/3082/10578/2919/3934/201294/6288/88/2950	33
GO:0072562	GO:0072562	blood microparticle	21/540	147/19659	6.39251e-10	2.00831e-08	1.65981e-08	713/714/3512/3494/3501/3514/3500/2022/3538/3493/3503/2162/3539/922/3502/3507/7040/3495/8547/735/2220	21
GO:0034774	GO:0034774	secretory granule lumen	31/540	321/19659	1.43167e-09	4.15184e-08	3.43137e-08	5552/7076/23406/1521/83706/9535/83716/3671/2162/1893/4332/7114/6678/3101/7043/64333/7040/51411/2268/2171/7077/7123/240/1675/7424/3082/2919/3934/201294/88/2950	31
GO:0005788	GO:0005788	endoplasmic reticulum lumen	29/540	301/19659	5.15747e-09	1.38883e-07	1.14783e-07	7076/7373/1278/51237/1289/1292/1277/1281/3490/920/1291/10148/1293/11167/2200/1307/5329/493869/1306/1435/3491/3371/1462/10272/51148/54587/1303/3488/147111	29
GO:0070821	GO:0070821	tertiary granule membrane	14/540	73/19659	9.83284e-09	2.47132e-07	2.04247e-07	963/1536/3689/2207/3903/11314/3687/10288/5724/22918/6515/3684/101/5328	14
GO:0070820	GO:0070820	tertiary granule	20/540	164/19659	2.61411e-08	6.15949e-07	5.09063e-07	963/1536/3689/2207/1520/3903/11314/3071/3687/10288/5724/22918/7077/6515/374403/3684/101/2919/5328/4318	20
GO:0031093	GO:0031093	platelet alpha granule lumen	13/540	67/19659	2.86791e-08	6.36001e-07	5.25635e-07	5552/7076/83706/3671/2162/7114/6678/7043/7040/1675/7424/3082/88	13
GO:0031091	GO:0031091	platelet alpha granule	14/540	91/19659	1.80585e-07	3.78224e-06	3.12591e-06	5552/7058/7076/83706/3671/2162/7114/6678/7043/7040/1675/7424/3082/88	14
GO:0001772	GO:0001772	immunological synapse	9/540	34/19659	2.3676e-07	4.69781e-06	3.88259e-06	963/916/3001/11151/84868/3932/951/3002/3383	9
GO:0045121	GO:0045121	membrane raft	26/540	304/19659	3.44374e-07	6.49145e-06	5.36499e-06	3689/925/6404/962/5788/3055/3932/23213/920/973/3937/3383/5740/26509/7846/7070/2149/330/2697/7097/8826/3945/3684/3635/7010/6530	26
GO:0098857	GO:0098857	membrane microdomain	26/540	305/19659	3.66971e-07	6.58801e-06	5.44479e-06	3689/925/6404/962/5788/3055/3932/23213/920/973/3937/3383/5740/26509/7846/7070/2149/330/2697/7097/8826/3945/3684/3635/7010/6530	26
GO:0005884	GO:0005884	actin filament	14/540	99/19659	5.25388e-07	9.00324e-06	7.4409e-06	199/5880/11151/3936/3055/301/7454/2316/7456/1809/8826/92241/7010/88	14
GO:0098589	GO:0098589	membrane region	26/540	316/19659	7.23985e-07	1.18671e-05	9.80776e-06	3689/925/6404/962/5788/3055/3932/23213/920/973/3937/3383/5740/26509/7846/7070/2149/330/2697/7097/8826/3945/3684/3635/7010/6530	26
GO:0005604	GO:0005604	basement membrane	13/540	92/19659	1.34895e-06	2.11898e-05	1.75127e-05	151887/7076/1289/64094/6678/2200/9510/1306/30008/3371/3908/10319/4016	13
GO:0005925	GO:0005925	focal adhesion	29/540	402/19659	2.45974e-06	3.70929e-05	3.06562e-05	5880/3689/5788/3936/3055/301/7431/2022/3383/10544/7070/2316/5329/1264/2697/3371/976/960/8826/9902/4323/2274/3675/7010/5328/30845/88/91179/4311	29
GO:0005924	GO:0005924	cell-substrate adherens junction	29/540	405/19659	2.84865e-06	4.13054e-05	3.41376e-05	5880/3689/5788/3936/3055/301/7431/2022/3383/10544/7070/2316/5329/1264/2697/3371/976/960/8826/9902/4323/2274/3675/7010/5328/30845/88/91179/4311	29
GO:0030055	GO:0030055	cell-substrate junction	29/540	409/19659	3.4553e-06	4.82463e-05	3.98741e-05	5880/3689/5788/3936/3055/301/7431/2022/3383/10544/7070/2316/5329/1264/2697/3371/976/960/8826/9902/4323/2274/3675/7010/5328/30845/88/91179/4311	29
GO:0043235	GO:0043235	receptor complex	28/540	396/19659	5.36467e-06	7.22315e-05	5.96971e-05	916/3689/925/11117/915/1436/972/3561/2022/920/10148/973/558/974/10268/6850/3687/7097/960/3680/3684/8828/3675/5156/7010/2260/5745/27092	28
GO:0101003	GO:0101003	ficolin-1-rich granule membrane	10/540	61/19659	5.76198e-06	7.49057e-05	6.19073e-05	3689/2207/11314/3071/3687/10288/22918/6515/374403/101	10
GO:0005583	GO:0005583	fibrillar collagen trimer	5/540	11/19659	6.18392e-06	7.52044e-05	6.21542e-05	4060/1278/1289/1277/1281	5
GO:0098643	GO:0098643	banded collagen fibril	5/540	11/19659	6.18392e-06	7.52044e-05	6.21542e-05	4060/1278/1289/1277/1281	5
GO:1904813	GO:1904813	ficolin-1-rich granule lumen	14/540	124/19659	8.03095e-06	9.46146e-05	7.8196e-05	23406/10875/9535/83716/1520/4332/80301/3101/51411/7077/240/1675/4318/2950	14
GO:0098802	GO:0098802	plasma membrane receptor complex	17/540	184/19659	1.35599e-05	0.000154912	0.00012803	916/3689/925/11117/915/920/10148/973/974/10268/6850/3687/7097/3680/3684/3675/27092	17
GO:0030139	GO:0030139	endocytic vesicle	22/540	293/19659	2.17564e-05	0.00024124	0.000199377	1536/5880/11151/9332/972/7431/4689/6890/8685/7454/11031/6850/6678/23166/4481/752/7097/10578/101/6288/30845/27092	22
GO:0001891	GO:0001891	phagocytic cup	6/540	23/19659	2.83129e-05	0.000304971	0.000252049	199/11151/3936/301/51411/9938	6
GO:0045335	GO:0045335	phagocytic vesicle	13/540	124/19659	3.72818e-05	0.000390423	0.000322673	1536/5880/11151/7431/4689/6890/7454/11031/6850/752/7097/10578/101	13
GO:0035579	GO:0035579	specific granule membrane	11/540	91/19659	3.94305e-05	0.000401765	0.000332046	963/1536/3689/719/3903/5329/22918/6515/3684/101/5328	11
GO:0042101	GO:0042101	T cell receptor complex	5/540	17/19659	7.22282e-05	0.00071658	0.000592232	916/925/915/920/6850	5
GO:0098644	GO:0098644	complex of collagen trimers	5/540	19/19659	0.000129686	0.00125363	0.00103609	4060/1278/1289/1277/1281	5
GO:0042581	GO:0042581	specific granule	14/540	160/19659	0.000138136	0.00130194	0.00107601	963/1536/3689/719/3903/5329/22918/7077/6515/3684/101/2919/3934/5328	14
GO:0008305	GO:0008305	integrin complex	6/540	32/19659	0.000206032	0.00189449	0.00156574	3689/11117/3687/3680/3684/3675	6
GO:0098636	GO:0098636	protein complex involved in cell adhesion	6/540	35/19659	0.000344175	0.00308938	0.00255328	3689/11117/3687/3680/3684/3675	6
GO:0005796	GO:0005796	Golgi lumen	10/540	103/19659	0.000539196	0.00472737	0.00390703	4060/1634/633/5549/2331/7040/9672/1462/4323/6649	10
GO:0043202	GO:0043202	lysosomal lumen	9/540	94/19659	0.00111738	0.00957393	0.00791256	4060/1634/972/633/5549/1520/2331/9672/1462	9
GO:0031252	GO:0031252	cell leading edge	22/540	390/19659	0.00123292	0.0103292	0.00853673	199/5880/11151/7852/5341/3936/7431/84168/59/51225/51177/64092/7070/11075/7456/1809/2268/960/8826/6506/6277/9459	22
GO:0030175	GO:0030175	filopodium	9/540	100/19659	0.00172959	0.0141751	0.0117153	3936/84168/59/50619/10123/25960/374403/3675/88	9
GO:0030666	GO:0030666	endocytic vesicle membrane	12/540	163/19659	0.00185848	0.0149074	0.0123205	1536/5880/11151/9332/972/6890/8685/11031/23166/4481/7097/27092	12
GO:0015629	GO:0015629	actin cytoskeleton	25/540	483/19659	0.00195701	0.0152708	0.0126208	199/5880/11151/3936/3055/301/4046/83706/822/7454/59/2316/4629/7456/4542/1809/51411/2268/8826/92241/9262/7010/101/27295/88	25
GO:0044853	GO:0044853	plasma membrane raft	9/540	102/19659	0.0019848	0.0152708	0.0126208	3689/925/6404/3055/3937/5740/26509/2149/3684	9
GO:0005775	GO:0005775	vacuolar lumen	12/540	171/19659	0.00276881	0.0204881	0.0169327	4060/1634/972/633/5549/1520/4332/2331/9672/2171/1462/201294	12
GO:0009898	GO:0009898	cytoplasmic side of plasma membrane	11/540	149/19659	0.00277159	0.0204881	0.0169327	5788/2669/5996/3055/3932/2268/8826/2769/6277/5997/2786	11
GO:0098562	GO:0098562	cytoplasmic side of membrane	12/540	172/19659	0.00290444	0.0210572	0.0174031	5788/2669/5996/3055/3932/64926/2268/8826/2769/6277/5997/2786	12
GO:0031234	GO:0031234	extrinsic component of cytoplasmic side of plasma membrane	8/540	89/19659	0.00309823	0.0220384	0.018214	5996/3055/3932/2268/8826/2769/6277/2786	8
GO:0098858	GO:0098858	actin-based cell projection	13/540	198/19659	0.00335615	0.0234309	0.0193649	3936/84168/59/50619/7040/10123/25960/960/374403/3675/5156/7010/88	13
GO:0034358	GO:0034358	plasma lipoprotein particle	5/540	38/19659	0.00364422	0.0245334	0.0202761	4481/5360/1071/55911/6288	5
GO:1990777	GO:1990777	lipoprotein particle	5/540	38/19659	0.00364422	0.0245334	0.0202761	4481/5360/1071/55911/6288	5
GO:0005614	GO:0005614	interstitial matrix	3/540	12/19659	0.00376788	0.0249209	0.0205964	151887/64094/3371	3
GO:0032994	GO:0032994	protein-lipid complex	5/540	40/19659	0.0045678	0.0296907	0.0245385	4481/5360/1071/55911/6288	5
GO:0005767	GO:0005767	secondary lysosome	3/540	14/19659	0.00598457	0.037603	0.0310778	4689/1393/101	3
GO:0031089	GO:0031089	platelet dense granule lumen	3/540	14/19659	0.00598457	0.037603	0.0310778	1521/1893/7123	3

## Sheet: MF
Terms	ID	Description	GeneRatio	BgRatio	pvalue	p.adjust	qvalue	geneID	Count
GO:0005201	GO:0005201	extracellular matrix structural constituent	43/507	155/17632	1.90906e-30	1.17789e-27	9.76633e-28	4060/1634/7058/11117/4256/127435/7373/1278/2202/1289/1292/4239/633/1277/5549/10631/1281/3490/4053/920/1805/1291/1293/1893/54829/10516/2200/2331/8425/25878/1307/2199/1306/30008/3371/1311/3908/1462/84034/115908/165/1303/2006	43
GO:0005539	GO:0005539	glycosaminoglycan binding	42/507	222/17632	1.18765e-22	3.6639e-20	3.03788e-20	1634/7058/151887/3512/5788/1289/64094/633/5549/10631/83716/23213/2022/4053/26279/56925/54209/9806/11167/23166/3507/2200/8425/9510/1809/3491/6402/7097/1311/3627/6373/960/7123/4316/1462/8828/10457/2260/6288/4856/6649/5228	42
GO:0019838	GO:0019838	growth factor binding	26/507	137/17632	1.63359e-14	3.35976e-12	2.78571e-12	1278/1289/4804/1277/1281/3490/3561/2022/3560/4053/3587/1291/2615/94031/7043/8425/3491/8828/375387/5156/7010/27286/3488/2260/3489/4856	26
GO:0008201	GO:0008201	heparin binding	28/507	163/17632	2.23e-14	3.43977e-12	2.85205e-12	7058/151887/5788/1289/64094/5549/10631/83716/4053/26279/56925/11167/2200/9510/3491/6402/1311/3627/6373/7123/4316/8828/10457/2260/6288/4856/6649/5228	28
GO:0008009	GO:0008009	chemokine activity	16/507	49/17632	2.41261e-13	2.97716e-11	2.46848e-11	6352/6387/6351/4283/6348/6362/6347/6363/3627/6373/3576/6366/9547/414062/2919/6369	16
GO:0034987	GO:0034987	immunoglobulin receptor binding	18/507	76/17632	3.58862e-12	3.6903e-10	3.05977e-10	28638/3512/3494/3501/3514/3500/100423062/3538/3493/3503/3539/3502/3507/2316/3495/2268/28526/28834	18
GO:0005518	GO:0005518	collagen binding	17/507	67/17632	4.30283e-12	3.79264e-10	3.14463e-10	4060/1634/127435/7373/1520/84168/54829/9806/6678/1311/960/3680/9902/3675/165/4321/4318	17
GO:0004252	GO:0004252	serine-type endopeptidase activity	31/507	250/17632	7.43198e-12	5.73191e-10	4.75256e-10	713/714/712/3001/3003/3501/2999/3514/3500/1520/3002/3503/94031/3502/4313/3004/5327/10584/4316/4323/1675/2152/3082/101/4321/4327/8547/5328/4318/28834/2220	31
GO:1901681	GO:1901681	sulfur compound binding	30/507	242/17632	1.64199e-11	1.12568e-09	9.33344e-10	7058/151887/5788/1289/64094/5549/10631/83716/4053/26279/56925/11167/2200/9510/1809/3491/6402/1311/3627/6373/7123/4316/8828/10457/2260/6288/2950/4856/6649/5228	30
GO:0042379	GO:0042379	chemokine receptor binding	16/507	66/17632	3.92625e-11	2.4225e-09	2.00859e-09	6352/6387/6351/4283/6348/6362/6347/6363/3627/6373/3576/6366/9547/414062/2919/6369	16
GO:0008236	GO:0008236	serine-type peptidase activity	31/507	273/17632	7.2995e-11	3.82539e-09	3.17178e-09	713/714/712/3001/3003/3501/2999/3514/3500/1520/3002/3503/94031/3502/4313/3004/5327/10584/4316/4323/1675/2152/3082/101/4321/4327/8547/5328/4318/28834/2220	31
GO:0005178	GO:0005178	integrin binding	21/507	126/17632	7.43998e-11	3.82539e-09	3.17178e-09	3689/11117/3936/6387/1289/83706/1281/3383/6850/10516/7070/2200/8425/1307/3491/7077/4323/10457/3675/88/4856	21
GO:0017171	GO:0017171	serine hydrolase activity	31/507	277/17632	1.05754e-10	5.01924e-09	4.16165e-09	713/714/712/3001/3003/3501/2999/3514/3500/1520/3002/3503/94031/3502/4313/3004/5327/10584/4316/4323/1675/2152/3082/101/4321/4327/8547/5328/4318/28834/2220	31
GO:0003823	GO:0003823	antigen binding	26/507	199/17632	1.17148e-10	5.16288e-09	4.28075e-09	28638/3512/962/3575/3494/3501/3514/3500/100423062/3902/3538/3493/3503/6890/11006/3539/3502/3507/7040/3495/23428/30835/28526/8547/28834/2220	26
GO:0005125	GO:0005125	cytokine activity	27/507	219/17632	1.95772e-10	8.05277e-09	6.67687e-09	6352/7076/6387/6351/4283/10673/10148/6348/6362/3606/7043/146433/6347/7040/1435/6363/3627/6373/3576/6366/9547/3976/414062/2919/90865/6369/374	27
GO:0048018	GO:0048018	receptor ligand activity	40/507	478/17632	1.53615e-09	5.92378e-08	4.91164e-08	6352/7076/2202/6387/6351/4283/9535/10673/10148/6348/6362/2200/3606/7043/146433/6347/7040/1435/6363/10584/4681/3627/6373/284207/3576/10457/7424/6366/9547/3976/3082/414062/2919/90865/6288/6320/6369/4856/5228/374	40
GO:0019955	GO:0019955	cytokine binding	19/507	125/17632	2.98616e-09	1.0838e-07	8.98622e-08	7852/1436/972/2532/3561/2022/3560/920/3587/10148/2833/10068/2615/1230/7043/8425/4681/8828/375387	19
GO:0030020	GO:0030020	extracellular matrix structural constituent conferring tensile strength	11/507	37/17632	4.33497e-09	1.48593e-07	1.23204e-07	7373/1278/1289/1292/1277/1281/1291/1293/1307/1306/1303	11
GO:0005126	GO:0005126	cytokine receptor binding	28/507	281/17632	1.16721e-08	3.79035e-07	3.14272e-07	6352/6387/6351/4283/2022/10673/10148/1893/6348/6362/3606/7043/146433/6347/7040/1435/6363/3627/6373/3576/7424/6366/9547/3976/414062/2919/6369/5228	28
GO:0030021	GO:0030021	extracellular matrix structural constituent conferring compression resistance	8/507	22/17632	9.91691e-08	3.05937e-06	2.53664e-06	4060/1634/127435/633/5549/54829/2331/1462	8
GO:0048407	GO:0048407	platelet-derived growth factor binding	6/507	11/17632	2.24309e-07	6.5904e-06	5.46436e-06	1278/1289/1277/1281/1291/5156	6
GO:0050840	GO:0050840	extracellular matrix binding	11/507	56/17632	4.60607e-07	1.29179e-05	1.07108e-05	1634/633/1520/1893/9806/6678/2199/3491/3680/3675/57124	11
GO:0043394	GO:0043394	proteoglycan binding	8/507	32/17632	2.53148e-06	6.79097e-05	5.63066e-05	5788/1289/1520/26279/3371/1311/10457/2220	8
GO:0048020	GO:0048020	CCR chemokine receptor binding	9/507	43/17632	2.95447e-06	7.59546e-05	6.29769e-05	6352/6351/6348/6362/6347/6363/6366/414062/6369	9
GO:0030246	GO:0030246	carbohydrate binding	23/507	269/17632	3.44401e-06	8.49981e-05	7.04753e-05	2022/3820/3965/9976/971/6614/3101/10462/3957/6402/10584/22918/10536/7123/9902/6515/30835/1462/8547/57124/56241/6320/2220	23
GO:0045236	GO:0045236	CXCR chemokine receptor binding	5/507	11/17632	7.71516e-06	0.000183087	0.000151804	6387/4283/3627/6373/3576	5
GO:0042056	GO:0042056	chemoattractant activity	8/507	37/17632	8.18801e-06	0.000187111	0.000155141	6352/6348/10584/10457/7424/3082/6288/5228	8
GO:0004896	GO:0004896	cytokine receptor activity	12/507	92/17632	1.26014e-05	0.00027768	0.000230236	7852/3575/972/3561/3560/920/3587/10148/2833/1230/1240/960	12
GO:0001664	GO:0001664	G protein-coupled receptor binding	22/507	274/17632	1.51937e-05	0.000323259	0.000268027	6352/6387/6351/4283/8685/6348/6362/2316/6347/6363/3627/6373/2769/54894/115908/3576/6366/9547/414062/2919/6288/6369	22
GO:0008083	GO:0008083	growth factor activity	16/507	166/17632	2.45944e-05	0.000505825	0.000419399	7076/2202/6387/9535/7043/146433/7040/1435/7424/3976/3082/2919/6320/4856/5228/374	16
GO:0042287	GO:0042287	MHC protein binding	7/507	36/17632	6.31032e-05	0.00125596	0.00104136	925/972/3902/920/6890/29992/10288	7
GO:0003779	GO:0003779	actin binding	27/507	421/17632	9.32222e-05	0.00179744	0.00149033	199/11151/7852/23406/6876/6275/3936/3059/4046/9535/84168/822/7454/7114/2316/4629/7456/4542/1264/64780/752/92241/4131/6530/9168/91010/88	27
GO:0001968	GO:0001968	fibronectin binding	6/507	27/17632	9.70908e-05	0.0018153	0.00150514	151887/1520/10272/3675/3488/3489	6
GO:0005520	GO:0005520	insulin-like growth factor binding	6/507	28/17632	0.000120591	0.00218837	0.00181446	3490/94031/3491/3488/3489/4856	6
GO:0001784	GO:0001784	phosphotyrosine residue binding	7/507	40/17632	0.000127604	0.00224948	0.00186513	3055/3932/9021/7409/6850/64092/2268	7
GO:0001848	GO:0001848	complement binding	5/507	19/17632	0.000160432	0.00274962	0.00227982	3689/728/22918/3684/1401	5
GO:0050839	GO:0050839	cell adhesion molecule binding	29/507	486/17632	0.000181074	0.00301953	0.00250361	3689/11117/3936/6387/301/1289/83706/10631/1281/822/3383/6850/10516/7070/2316/2200/8425/1307/10288/3491/6402/8826/7077/4323/10457/3675/101/88/4856	29
GO:0002020	GO:0002020	protease binding	12/507	125/17632	0.000260057	0.00422251	0.00350105	7076/1278/1277/1281/1893/114769/6402/1311/7077/2152/3675/3934	12
GO:0050431	GO:0050431	transforming growth factor beta binding	5/507	22/17632	0.000338319	0.00535239	0.00443787	2022/2615/7043/8425/375387	5
GO:0019865	GO:0019865	immunoglobulin binding	5/507	23/17632	0.000422155	0.00651175	0.00539914	2214/3512/2207/920/2212	5
GO:0045309	GO:0045309	protein phosphorylated amino acid binding	7/507	49/17632	0.000470454	0.00707976	0.00587011	3055/3932/9021/7409/6850/64092/2268	7
GO:0001846	GO:0001846	opsonin binding	4/507	14/17632	0.000537524	0.00789649	0.00654729	3689/22918/3684/1401	4
GO:0004713	GO:0004713	protein tyrosine kinase activity	14/507	177/17632	0.000613859	0.00880816	0.00730319	2202/3055/1436/3932/3718/6503/558/6850/2268/8828/5156/7010/3082/2260	14
GO:0008191	GO:0008191	metalloendopeptidase inhibitor activity	4/507	15/17632	0.000716415	0.0100461	0.0083296	7076/56925/9806/7077	4
GO:0042834	GO:0042834	peptidoglycan binding	4/507	17/17632	0.00119337	0.0160266	0.0132883	3512/54209/3507/7097	4
GO:0015026	GO:0015026	coreceptor activity	6/507	42/17632	0.00119485	0.0160266	0.0132883	925/7852/4804/920/942/10268	6
GO:0004222	GO:0004222	metalloendopeptidase activity	10/507	113/17632	0.00155781	0.0204504	0.0169562	9509/4313/9510/4316/4323/101/4321/4327/4318/4311	10
GO:0001540	GO:0001540	amyloid-beta binding	7/507	61/17632	0.00177748	0.022848	0.0189442	3689/972/4804/8685/10288/4481/7097	7
GO:0042288	GO:0042288	MHC class I protein binding	4/507	19/17632	0.00185689	0.0233816	0.0193866	925/6890/29992/10288	4
GO:0004715	GO:0004715	non-membrane spanning protein tyrosine kinase activity	6/507	46/17632	0.00193684	0.0239006	0.0198169	3055/3932/3718/6503/6850/2268	6
GO:0019199	GO:0019199	transmembrane receptor protein kinase activity	8/507	81/17632	0.0022624	0.0273705	0.022694	2202/1436/558/8425/8828/5156/7010/2260	8
GO:0004714	GO:0004714	transmembrane receptor protein tyrosine kinase activity	7/507	64/17632	0.00235118	0.0278977	0.0231311	2202/1436/558/8828/5156/7010/2260	7
GO:0051219	GO:0051219	phosphoprotein binding	8/507	82/17632	0.0024454	0.0284681	0.023604	3055/3932/9021/7409/6850/64092/2268/5327	8
GO:0001965	GO:0001965	G-protein alpha-subunit binding	4/507	21/17632	0.00273975	0.0313042	0.0259556	5996/6001/2149/5997	4
GO:0038024	GO:0038024	cargo receptor activity	8/507	84/17632	0.00284605	0.0319275	0.0264724	2350/9332/8685/922/23166/4481/55911/56241	8
GO:0005035	GO:0005035	death receptor activity	3/507	11/17632	0.00328229	0.0342059	0.0283614	4804/8784/55504	3
GO:0019864	GO:0019864	IgG binding	3/507	11/17632	0.00328229	0.0342059	0.0283614	2214/2207/2212	3
GO:0034713	GO:0034713	type I transforming growth factor beta receptor binding	3/507	11/17632	0.00328229	0.0342059	0.0283614	2022/7043/7040	3
GO:0005044	GO:0005044	scavenger receptor activity	6/507	51/17632	0.00330095	0.0342059	0.0283614	9332/8685/922/23166/4481/56241	6
GO:0046934	GO:0046934	phosphatidylinositol-4	5-bisphosphate 3-kinase activity	7/507	68/17632	0.00332634	0.0342059	0.0283614	3932/942/7409/5293/5156/3082/2260	7
GO:0051015	GO:0051015	actin filament binding	13/507	190/17632	0.00345261	0.0349223	0.0289555	199/11151/6876/3936/84168/822/7454/2316/4629/7456/752/92241/88	13
GO:0052813	GO:0052813	phosphatidylinositol bisphosphate kinase activity	7/507	71/17632	0.00424001	0.0421949	0.0349854	3932/942/7409/5293/5156/3082/2260	7
GO:0019957	GO:0019957	C-C chemokine binding	4/507	24/17632	0.00454426	0.0445049	0.0369007	7852/2532/2833/1230	4
GO:0001618	GO:0001618	virus receptor activity	7/507	74/17632	0.00533183	0.0498446	0.0413281	7852/6404/920/3383/942/558/30835	7
GO:0048029	GO:0048029	monosaccharide binding	7/507	74/17632	0.00533183	0.0498446	0.0413281	2022/3965/3101/10584/10536/6515/30835	7
GO:0104005	GO:0104005	hijacked molecular function	7/507	74/17632	0.00533183	0.0498446	0.0413281	7852/6404/920/3383/942/558/30835	7
