# Supplementary material for: CXCL12 and IL7R as Novel Therapeutic Targets for Liver Hepatocellular Carcinoma Are Correlated With Somatic Mutations and the Tumor Immunological Microenvironment
Source: Front Oncol. 2020 Dec 4;10:574853. doi: 10.3389/fonc.2020.574853 (PMC7746863; doi:10.3389/fonc.2020.574853)
Supplement: Supplementary file 1 [file DataSheet_1.zip › Additional file/Table S4_CIBERSORT_Immune infiltration value.xlsx]

## Sheet: Sheet2
OS analysis and Immune infiltration																				RFS analysis and Immune infiltration
	OS_time	OS_state	B.cells.naive	B.cells.memory	Plasma.cells	T.cells.CD8	T.cells.CD4.memory.resting	T.cells.follicular.helper	T.cells.regulatory..Tregs.	NK.cells.resting	Monocytes	Macrophages.M0	Macrophages.M1	Macrophages.M2	Dendritic.cells.resting	Mast.cells.resting	Mast.cells.activated	Neutrophils			RFS time	RFS state	B.cells.naive	B.cells.memory	T.cells.CD8	T.cells.CD4.memory.activated	T.cells.follicular.helper	T.cells.regulatory..Tregs.	NK.cells.resting	Macrophages.M1	Macrophages.M2	Dendritic.cells.resting	Neutrophils
TCGA.XR.A8TC.01	1339	0	0.145495	0	0	0	0.510529	0	0	0.0473085	0	0	0.00134243	0.199533	0	0	0.00661697	0.0569744		TCGA.DD.AADQ.01	436	0	0.132975	0	0.141356	0	0.0151607	0.17616	0.00095219	0	0	0	0.279
TCGA.DD.AAVZ.01	1900	0	0.122727	0	0	0	0.481612	0	0.0273571	0	0.0496355	0.0231237	0.00921387	0.0860094	0.0849143	0.0849796	0	0		TCGA.FV.A496.01	10	0	0	0.201689	0	0	0	0.0688506	0.149128	0.0179907	0.00389007	0.00522761	0.225944
TCGA.DD.A11D.01	1560	1	0.101909	0.0132206	0	0	0.444883	0	0.0370854	0.039293	0	0.0119986	0.104033	0.185743	0.0411599	0.0104088	0	0.0102647		TCGA.DD.A73B.01	NA	NA	0.0980199	0	0	0	0	0.087455	0.233234	0.00145481	0.209707	0	0.206875
TCGA.2Y.A9H7.01	1168	0	0.0924659	0.0383154	0	0	0.43698	0	0.109767	0.051339	0.0227327	0	0.0287827	0.0890403	0	0	0.0387525	0.0788028		TCGA.QA.A7B7.01	88	1	0.306312	0	0	0	0.156698	0	0	0	0.0789859	0	0.204205
TCGA.WX.AA46.01	756	0	0.0488621	0	0	0	0.431433	0	0.0389069	0.0818994	0.353514	0.00664895	0.00405894	0.0282107	0	0	0.00481757	0		TCGA.BC.A10Z.01	34	0	0.298003	0	0	0	0.258717	0	0.0534479	0	0	0	0.186258
TCGA.BC.A5W4.01	547	1	0.035285	0	0	0	0.431066	0.0129181	0	0	0.0462414	0.0214239	0.127269	0	0.0198668	0.00426401	0	0		TCGA.DD.A39Z.01	NA	NA	0.19769	0	0.109242	0	0	0.188527	0.0199102	0	0	0	0.179114
TCGA.ZS.A9CF.01	2412	0	0.0199981	0	0	0	0.395312	0	0.0346851	0.0184654	0	0	0.280394	0.150829	0	0	0.046159	0.0228836		TCGA.RC.A7SF.01	NA	NA	0	0.0948897	0.0347177	0.0691768	0	0.0994517	0.218101	0.123425	0	0.0654312	0.177298
TCGA.DD.AACQ.01	432	1	0.269933	0	0	0	0.389577	0	0	0.137134	0.0190539	0.0353225	0.0233762	0	0.0105938	0.0911144	0	0.0238948		TCGA.RC.A7SK.01	NA	NA	0	0.258585	0	0	0	0.114231	0.0123723	0	0.141377	0	0.161212
TCGA.BW.A5NP.01	NA	NA	0	0.248637	0	0	0.366968	0	0	0.148287	0	0.0507698	0	0	0.00874135	0.0572871	0	0.0478732		TCGA.DD.A4NH.01	161	1	0	0.147186	0	0	0	0.126726	0	0.00267418	0	0.136727	0.154085
TCGA.2Y.A9GU.01	1939	0	0	0.062296	0	0	0.365848	0.0957779	0.0201136	0.0482388	0.0577216	0.059966	0.0217528	0.0345887	0.0340202	0.167287	0	0.00905295		TCGA.CC.5264.01	102	0	0.0999151	0.130163	0.00947035	0.140694	0	0.003845	0	0	0	0	0.153963
TCGA.DD.AAVY.01	1970	0	0.15246	0	0	0	0.362472	0.0279575	0.114315	0.126555	0.0521099	0.0367431	0	0	0	0.0779565	0	0		TCGA.DD.A4NG.01	430	1	0	0.12986	0	0.0012727	0.0369392	0	0.0490374	0.111619	0.130432	0.0842682	0.149744
TCGA.RC.A6M5.01	15	0	0.195897	0	0.14635	0	0.357078	0	0	0.174762	0.0189763	0.024684	0.00538828	0	0	0	0.00910121	0.0138232		TCGA.CC.A3MB.01	260	1	0.213528	0	0	0.0178729	0.0198752	0	0	0.189335	0.104102	0.202335	0.119625
TCGA.DD.A4NB.01	989	0	0	0.0173336	0	0.116148	0.35643	0.0755298	0	0.0467272	0	0	0.0459695	0.0636602	0.19135	0	0.0637969	0		TCGA.EP.A2KB.01	161	1	0.267739	0	0.0711124	0	0.121235	0	0	0.0398745	0.124226	0.0667431	0.119539
TCGA.DD.A11B.01	14	1	0.141241	0	0	0	0.352623	0	0.173276	0.077501	0.117817	0	0	0	0	0	0.0421789	0		TCGA.G3.A3CG.01	329	1	0	0.0763964	0.0413349	0.0686657	0	0.0721429	0.163325	0.155191	0	0.0309713	0.119429
TCGA.DD.A73D.01	693	0	0	0.0273525	0	0.0270476	0.341526	0.0440118	0	0.244117	0.151205	0	0	0	0	0.0614811	0	0		TCGA.CC.5262.01	103	0	0.0967589	0	0.0970961	0.0147471	0	0.106404	0	0.0578726	0.137101	0.0678822	0.114542
TCGA.CC.A8HV.01	279	1	0.150345	0	0	0	0.339923	0	0.110893	0.0912053	0.030205	0.103045	0	0	0.0163654	0.120839	0	0		TCGA.MI.A75C.01	291	0	0.134758	0	0.0663442	0	0	0.250123	0	0.0109051	0.115143	0	0.105153
TCGA.XR.A8TE.01	925	0	0.162339	0	0	0	0.336235	0	0	0.077848	0	0	0.0703062	0.167316	0	0	0.100314	0		TCGA.DD.AAE1.01	552	0	0.205692	0	0	0	0.0644727	0.0257286	0	0.118368	0.099105	0.163271	0.100087
TCGA.ED.A8O5.01	406	0	0.20153	0	0	0	0.328868	0.0520135	0.0278035	0	0.060426	0.127191	0.0220669	0	0	0.0541969	0	0		TCGA.DD.AACY.01	776	1	0.0558645	0.00119114	0.118362	0	0	0	0	0.0180796	0.112213	0.214451	0.0993644
TCGA.FV.A496.01	10	0	0	0.201689	0	0	0.320869	0	0.0688506	0.149128	0	0	0.0179907	0.00389007	0.00522761	0	0.00641061	0.225944		TCGA.DD.AAED.01	198	1	0	0.139504	0	0	0	0.0656544	0.0766352	0.0124389	0.158988	0	0.0987431
TCGA.DD.A73A.01	728	0	0.0229788	0	0	0.164746	0.319407	0	0.0615065	0	0.0497163	0.0232536	0.0652032	0.0275524	0.087365	0.0551071	0	0		TCGA.BC.A216.01	1351	0	0	0.108765	0.44134	0.15385	0	0.024412	0.0147864	0.0540859	0	0.0198555	0.0976547
TCGA.2Y.A9GX.01	2442	0	0.0232351	0	0.158798	0.0307345	0.313253	0	0	0.0364592	0	0.036034	0.119554	0.121968	0.104159	0.025779	0	0.0168375		TCGA.GJ.A6C0.01	31	0	0	0.0414038	0	0	0.102823	0	0.026674	0.101438	0.157004	0.040377	0.0962792
TCGA.ZP.A9D1.01	21	0	0	0.118937	0.00380419	0.0132767	0.310581	0	0.0494614	0.113621	0.000562717	0.0223826	0.025605	0	0	0	0.209415	0.011086		TCGA.DD.AADP.01	458	0	0.198461	0	0.0112816	0.0321828	0	0.0784948	0	0.106688	0.0452646	0.0695913	0.0953415
TCGA.DD.A73E.01	44	0	0.1051	0	0	0	0.307445	0	0.017968	0.177061	0.0150459	0.021604	0.00332938	0	0.00110775	0.328035	0	0.00331546		TCGA.DD.A39Y.01	171	0	0.0811899	0	0	0	0	0.264454	0.0534519	0	0.186098	0.130352	0.0947744
TCGA.DD.AAW1.01	1989	0	0	0.0991231	0	0	0.306616	0	0	0	0	0	0.163397	0.270123	0	0.0706077	0	0		TCGA.DD.AAVR.01	2513	0	0.0486758	0.12899	0.0407897	0.0436331	0.0130602	0.00319977	0	0.0310123	0.129141	0.110907	0.0916252
TCGA.BD.A2L6.01	1363	0	0.0741494	0	0	0.0396697	0.30497	0	0.0798525	0.0943053	0.106883	0.0404022	0.0879381	0	0.0441826	0.0754838	0	0.00297978		TCGA.BC.A10W.01	91	0	0	0.0344737	0	0.00902921	0	0.00490113	0.0924551	0.0605195	0.311286	0.220298	0.0911279
TCGA.DD.AACW.01	1424	0	0.0549333	0	0	0	0.304862	0	0.145243	0	0	0	0.0188013	0.1066	0.163874	0.0599248	0	0.0628822		TCGA.HP.A5MZ.01	91	0	0	0.0530442	0.0221861	0	0.0173316	0.019069	0	0.0931539	0.221106	0.0731078	0.0892776
TCGA.FV.A3R3.01	366	1	0.0153458	0.0252508	0.280051	0.0193204	0.301566	0	0	0	0	0.00665833	0.00636807	0.152256	0.107715	0.0128126	0	0.048379		TCGA.MI.A75I.01	265	1	0	0.216245	0.0470533	0	0	0.141665	0.0250904	0	0.129963	0	0.088704
TCGA.BC.A3KF.01	8	0	0.20614	0	0	0	0.300039	0	0.137466	0.0521083	0.0891068	0.00109023	0.0560249	0.0549782	0	0.070512	0	0		TCGA.ES.A2HT.01	NA	NA	0	0.211	0	0	0	0.144949	0	0.0933581	0.213595	0	0.0873647
TCGA.DD.A118.01	3437	0	0.0892018	0	0	0	0.298332	0	0.0418207	0.0816632	0.228327	0.0973563	0.0257807	0.000468251	0.0224781	0.0673898	0	0		TCGA.DD.AAD8.01	1219	0	0	0.140926	0	0.0331465	0	0.0378389	0.0350352	0.0480669	0.366776	0	0.0863655
TCGA.CC.5264.01	102	1	0.0999151	0.130163	0.126301	0.00947035	0.288824	0	0.003845	0	0	0	0	0	0	0.0278471	0	0.153963		TCGA.LG.A9QD.01	366	0	0	0.24725	0.026267	0	0	0.0284078	0.0633923	0.0476253	0.189074	0	0.0861898
TCGA.UB.A7MA.01	848	0	0	0.095444	0	0	0.28741	0	0.0922961	0	0.322127	0.101294	0.0434735	0	0	0	0.0264574	0		TCGA.G3.A25Z.01	655	0	0	0.0675891	0	0	0.0860017	0	0.0811274	0.0439842	0.242401	0.301899	0.0832095
TCGA.DD.AADY.01	555	0	0.254235	0	0	0	0.285876	0	0.0385125	0.0810804	0	0	0.118526	0.0292194	0	0	0.0918891	0		TCGA.DD.A4NR.01	9	0	0.0129877	0.0238844	0.155897	0.0283026	0.075535	0	0.0305879	0.0417076	0.211251	0.0105313	0.083191
TCGA.DD.AACY.01	1450	0	0.0558645	0.00119114	0	0.118362	0.285059	0	0	0	0	0	0.0180796	0.112213	0.214451	0	0.0954152	0.0993644		TCGA.CC.A5UE.01	175	1	0	0.0638858	0	0.0050479	0	0.205207	0.120449	0.0211902	0.201411	0	0.0828039
TCGA.KR.A7K0.01	65	1	0.017598	0.0399525	0.296657	0.0310659	0.28488	0	0	0	0.0730765	0.0166144	0.0228402	0.0275255	0.0350024	0	0	0		TCGA.DD.A119.01	NA	NA	0	0.2158	0	0	0	0.0257996	0	0.0735687	0.155241	0.0924964	0.080511
TCGA.ZP.A9CV.01	1088	1	0.142137	0	0.0856131	0.0503623	0.279284	0	0.0335721	0.0300874	0.00934306	0	0.0754968	0.126113	0	0	0.0110148	0.0374588		TCGA.2V.A95S.01	NA	NA	0	0.205607	0.186451	0.0342416	0.0604873	0	0	0.11551	0.0300828	0.0278421	0.0803246
TCGA.G3.AAV5.01	354	0	0.0884553	0	0	0.0441507	0.275372	0	0.0983141	0.195543	0.0805819	0.0327332	0.0306415	0.0261035	0.0113791	0.0575082	0	0		TCGA.BC.A217.01	1397	0	0	0.400256	0.0407429	0.00766065	0	0	0.0288111	0.0760792	0.0235632	0	0.0801881
TCGA.DD.A4NV.01	2398	0	0	0.0130649	0.0827023	0	0.267931	0	0.0679216	0.0425416	0.387321	0.0656192	0.0728983	0	0	0	0	0		TCGA.G3.A7M8.01	430	0	0.16828	0	0	0	0	0	0.0380074	0	0.343018	0.230532	0.079823
TCGA.T1.A6J8.01	23	0	0	0.00734777	0	0	0.26658	0	0.111173	0.012026	0.0676632	0.0729544	0.0480697	0	0.118349	0.107141	0	0		TCGA.DD.A1EG.01	875	1	0.124493	0	0.0286551	0.00803896	0.00643697	0.0491848	0	0.175776	0.140949	0.0557779	0.0797646
TCGA.2Y.A9H9.01	697	0	0	0.326665	0.00699397	0	0.265212	0	0.0350143	0.165935	0	0	0.0469002	0.0720446	0	0	0.0125112	0.0280657		TCGA.XR.A8TG.01	350	1	0.121192	0.0929146	0	0	0	0	0.0706262	0.0760836	0.0997031	0.0251931	0.0791775
TCGA.DD.AAW2.01	1855	0	0.134131	0	0	0.0335188	0.260998	0	0.0568457	0.165064	0.0226355	0.0618225	0	0.015884	0	0.175303	0	0.00233273		TCGA.2Y.A9H7.01	1117	1	0.0924659	0.0383154	0	0.0130211	0	0.109767	0.051339	0.0287827	0.0890403	0	0.0788028
TCGA.UB.AA0U.01	327	0	0.0869731	0	0	0	0.260565	0	0.0462879	0	0	0	0.148785	0.143989	0.206394	0.0362531	0	0.00954566		TCGA.DD.A4NA.01	1008	0	0	0.400669	0	0	0	0.0370347	0.0297486	0.0636699	0.199804	0.00098418	0.0743637
TCGA.DD.AAEG.01	719	0	0	0.204318	0	0	0.260221	0	0	0.12088	0	0.164509	0.00317931	0	0	0	0.246894	0		TCGA.2Y.A9H5.01	NA	NA	0	0.288844	0.00785759	0.0452383	0	0.144435	0.0403251	0.0576716	0.041382	0	0.0739968
TCGA.DD.AAVW.01	2317	0	0	0.0335445	0.292285	0	0.258738	0	0.102466	0	0	0.0173755	0.030687	0.0499266	0.130996	0.00376902	0	0.0401846		TCGA.BC.A10U.01	586	1	0.222567	0	0	0.0686434	0	0	0.0198877	0	0.208969	0.0477584	0.0725669
TCGA.5R.AA1D.01	449	0	0	0.0057959	0.129015	0.0244352	0.254671	0	0.0688956	0.0567466	0.214274	0.0329173	0.0302448	0.039108	0.0512002	0.068061	0	0		TCGA.CC.A9FU.01	NA	NA	0	0.331287	0.0974745	0	0	0.123267	0.0508173	0.0463958	0.0180513	0	0.0714724
TCGA.2Y.A9GV.01	2532	1	0	0.161831	0.070458	0	0.254321	0	0	0.0161235	0	0	0.0144295	0.362854	0	0	0.0424837	0.0505779		TCGA.DD.AAD2.01	658	0	0.0355392	0.0258067	0.0407323	0	0.0621958	0.0182023	0.0321569	0.0603443	0.157574	0.121903	0.0701337
TCGA.DD.A1EI.01	183	0	0.0139813	0.100356	0.0620817	0	0.25418	0	0.168294	0	0	0.0862455	0.0221573	0.0719054	0.106098	0.0360439	0	0.00546045		TCGA.DD.AADM.01	12	0	0	0.242135	0.163825	0.00190296	0	0.101292	0	0.0989253	0.0561775	0.0854203	0.067332
TCGA.DD.AAD8.01	1219	0	0	0.140926	0	0	0.250023	0	0.0378389	0.0350352	0	0	0.0480669	0.366776	0	0	0	0.0863655		TCGA.WX.AA44.01	NA	NA	0	0.215246	0	0	0	0.0147158	0	0.111855	0.088459	0.0638894	0.0672634
TCGA.5C.A9VH.01	322	0	0	0.12638	0	0	0.244402	0	0.102999	0.182593	0	0.0103579	0.143408	0	0.0655043	0	0	0.056807		TCGA.MI.A75G.01	698	0	0.275175	0	0	0	0.00138537	0	0.0709371	0.0558059	0.244298	0.188161	0.066793
TCGA.FV.A2QR.01	581	1	0.0487979	0	0	0	0.242151	0	0	0.175699	0.108671	0.0474216	0.104509	0	0	0	0.182082	0		TCGA.O8.A75V.01	538	0	0.0922672	0	0.102039	0	0.0108809	0.0507168	0	0.0528533	0.122309	0.115793	0.0636092
TCGA.WX.AA44.01	615	0	0	0.215246	0.0245125	0	0.240936	0	0.0147158	0	0	0	0.111855	0.088459	0.0638894	0.0660605	0	0.0672634		TCGA.DD.AACW.01	1424	0	0.0549333	0	0	0	0	0.145243	0	0.0188013	0.1066	0.163874	0.0628822
TCGA.CC.A8HU.01	344	1	0.251107	0	0	0.00222272	0.240921	0	0.143562	0.114387	0.0245788	0.0502848	0.00203604	0	0.049204	0.089272	0	0.0162379		TCGA.BC.4073.01	849	0	0	0.0719423	0.0575345	0.0539957	0.000289784	0	0.0700827	0.0193973	0.0372046	0.141073	0.0626527
TCGA.DD.A4NE.01	660	1	0.224189	0	0	0	0.240387	0.234526	0	0.0921394	0.0918794	0.031668	0.00188221	0	0.00386748	0.019856	0	0.0359938		TCGA.DD.A115.01	469	1	0.106597	0	0.0355637	0	0	0.169607	0	0.149003	0.167987	0	0.0624894
TCGA.ZP.A9CY.01	782	0	0	0.150904	0.0465342	0.00531309	0.237883	0	0.0621002	0.0882335	0.103489	0.0797988	0.0655986	0	0.0305468	0.0809253	0	0		TCGA.CC.A9FW.01	153	1	0.0283955	0.0361563	0.0370511	0	0.0143343	0	0	0.0527334	0.0355908	0	0.0605194
TCGA.DD.AAVR.01	2513	0	0.0486758	0.12899	0.118982	0.0407897	0.237254	0.0130602	0.00319977	0	0	0	0.0310123	0.129141	0.110907	0	0	0.0916252		TCGA.ZS.A9CD.01	NA	NA	0.231509	0	0	0.0428508	0	0.0555807	0.0631147	0.0729701	0.0604851	0.00867561	0.0593527
TCGA.BC.A3KG.01	680	0	0	0.174728	0	0	0.234667	0	0	0.0439037	0	0	0.228392	0.0239703	0.217896	0	0.0137451	0		TCGA.FV.A3R2.01	194	0	0.214821	0	0	0	0	0.220626	0.0428052	0.0488759	0.175021	0	0.0589742
TCGA.HP.A5MZ.01	91	1	0	0.0530442	0.0633771	0.0221861	0.232441	0.0173316	0.019069	0	0	0	0.0931539	0.221106	0.0731078	0.0743748	0	0.0892776		TCGA.DD.AACC.01	NA	NA	0.0595857	0.072992	0.211536	0.0465558	0.0805332	0	0	0.0846137	0.068682	0.0245767	0.0579857
TCGA.2Y.A9H6.01	357	0	0	0.210774	0.0871895	0.00219642	0.2301	0	0.122584	0	0	0	0.0193482	0.14008	0.0702421	0.0242829	0	0.0479861		TCGA.G3.A25S.01	37	1	0.12571	0	0	0	0	0.0975711	0	0	0.25669	0.0247949	0.0578891
TCGA.G3.A25V.01	860	0	0	0.125026	0.0692609	0.0397733	0.229197	0	0	0	0	0.0913962	0.182902	0	0.0629304	0.0812717	0	0.00769262		TCGA.XR.A8TC.01	1339	0	0.145495	0	0	0	0	0	0.0473085	0.00134243	0.199533	0	0.0569744
TCGA.DD.AAD6.01	672	0	0.200147	0	0	0	0.223586	0	0.0807647	0.151912	0.073366	0.0294843	0	0	0	0	0.19621	0.00256005		TCGA.5C.A9VH.01	322	0	0	0.12638	0	0.0675497	0	0.102999	0.182593	0.143408	0	0.0655043	0.056807
TCGA.G3.A25Y.01	452	1	0.034494	0.208164	0.0952122	0	0.218191	0	0.099023	0	0	0	0.070766	0.0997441	0.0340842	0.048515	0	0.0226453		TCGA.DD.AAC9.01	347	0	0.173352	0	0.0561832	0.000762325	0.0383771	0.0462579	0	0.0766888	0.107845	0.057116	0.0549414
TCGA.DD.A4NL.01	1711	0	0.118009	0	0.306103	0	0.217123	0.00680234	0	0.0823825	0	0	0	0.218599	0	0	0.00388089	0.0164613		TCGA.DD.A4NQ.01	126	1	0.0593108	0	0	0.0502572	0	0.17228	0.1416	0	0	0.031449	0.0547719
TCGA.DD.AADJ.01	1066	0	0.109221	0.0759328	0	0.0872575	0.21689	0	0.117737	0	0.0804482	0	0.0818531	0.0542229	0.0713148	0.0295446	0	0		TCGA.ED.A7XP.01	187	1	0.0530758	0.0433685	0.0181797	0.0372965	0	0.0725468	0.119191	0.00223937	0.206699	0.109861	0.0546794
TCGA.DD.AACG.01	469	1	0	0.11546	0	0	0.212925	0	0.106452	0	0	0.141255	0.000438134	0.21873	0.0175182	0	0.066329	0.0517988		TCGA.RC.A6M3.01	NA	NA	0.129802	0.0527796	0.0631621	0.14557	0	0	0.218314	0	0.100313	0.0158739	0.0540134
TCGA.DD.A4NG.01	802	1	0	0.12986	0	0	0.211713	0.0369392	0	0.0490374	0	0.0470672	0.111619	0.130432	0.0842682	0	0.0480474	0.149744		TCGA.EP.A2KC.01	19	0	0	0.154927	0.0215682	0.054411	0	0	0.155619	0.0418329	0.0216454	0.0123698	0.0539718
TCGA.G3.A3CH.01	780	0	0.0113334	0.137633	0.0824717	0.0496551	0.21075	0	0.069112	0.040083	0	0.0105856	0.116964	0.0358672	0.0406073	0.0933546	0	0.0529347		TCGA.3K.AAZ8.01	304	1	0.264135	0	0.0855098	0	0	0.0954347	0	0.137827	0.072612	0	0.0534557
TCGA.DD.A4NO.01	2245	0	0.0620683	0	0	0	0.210584	0	0.230419	0.067984	0.194717	0.0215365	0.106584	0	0	0	0.0814817	0		TCGA.2Y.A9H1.01	NA	NA	0	0.141317	0.141788	0	0	0.163507	0.032688	0.04799	0.112227	0.0351693	0.0530271
TCGA.MR.A8JO.01	330	0	0	0.185391	0.0555628	0.0808738	0.206486	0	0.0615991	0.0968726	0.0507738	0.0663189	0.050073	0.0764665	0	0.0411191	0	0		TCGA.G3.A3CH.01	116	1	0.0113334	0.137633	0.0496551	0.0486485	0	0.069112	0.040083	0.116964	0.0358672	0.0406073	0.0529347
TCGA.ED.A459.01	910	0	0.141256	0	0	0	0.205999	0	0.115311	0.0974762	0.293437	0.0383225	0	0.00121269	0.0120706	0	0.0853355	0		TCGA.2Y.A9GW.01	NA	NA	0	0.122623	0	0	0.00507782	0.10844	0.02269	0.0811206	0.0795667	0.0589671	0.0525138
TCGA.BD.A3EP.01	409	0	0	0.329178	0.210101	0.00809046	0.20517	0.0924279	0	0.00132209	0	0.00906788	0.0290484	0.0762624	0.00901084	0	0.00161256	0.0287082		TCGA.DD.AACG.01	NA	NA	0	0.11546	0	0	0	0.106452	0	0.000438134	0.21873	0.0175182	0.0517988
TCGA.DD.AACK.01	9	0	0.145856	0	0	0	0.205068	0	0.150466	0.0286253	0.231928	0.0181186	0.0774709	0	0.134643	0	0	0		TCGA.G3.A7M7.01	361	0	0.064909	0	0	0	0	0.198685	0.0771121	0.0779783	0.170971	0.0183315	0.0510218
TCGA.KR.A7K2.01	829	0	0	0.242082	0	0.00415046	0.204613	0	0.128244	0.0657925	0.0488375	0	0.0333742	0.00864994	0	0	0.161611	0.0312929		TCGA.2Y.A9GV.01	NA	NA	0	0.161831	0	0	0	0	0.0161235	0.0144295	0.362854	0	0.0505779
TCGA.DD.A1EB.01	2017	0	0.0906407	0	0	0.0955709	0.202118	0	0.0678274	0.00896742	0	0.0840515	0.138496	0	0.0445287	0.149941	0	0.0284751		TCGA.DD.AAVQ.01	1509	1	0	0.282794	0.0929424	0.0364313	0.0314066	0	0.00967592	0.0906235	0.0697107	0.0162342	0.0502237
TCGA.DD.A11C.01	662	0	0.0928108	0.0835942	0	0	0.199382	0.0687365	0	0.0109766	0	0.00455541	0.0782668	0.0594683	0.231105	0.12437	0	0		TCGA.DD.AADB.01	1242	0	0	0.0817898	0.149868	0.0271148	0.0222111	0.0182261	0.071906	0.088574	0.0516759	0.0153357	0.0493684
TCGA.2Y.A9GT.01	1624	1	0.158723	0	0.0797294	0.176506	0.198893	0.0391718	0.0633897	0	0	0	0.128262	0.0777075	0.0228684	0.0196978	0	0.0127183		TCGA.RC.A7SH.01	NA	NA	0.0732712	0.0741266	0	0.0285693	0	0.176672	0	0.0209532	0	0	0.0490973
TCGA.DD.AADA.01	1233	0	0.147777	0	0.170208	0.111566	0.197326	0.0205689	0.029341	0	0	0	0.0451257	0.0940007	0.00992085	0.0550769	0	0.0420894		TCGA.G3.A5SJ.01	698	0	0	0.164468	0.0854746	0.0778838	0	0.00701576	0.0685266	0.0811224	0	0	0.0489689
TCGA.G3.A5SL.01	621	0	0.10081	0	0	0.0136493	0.196166	0	0.00521243	0.166573	0.0841534	0.100119	0.0316764	0	0	0.256634	0	0		TCGA.UB.A7ME.01	486	0	0.0926822	0.0442742	0.0906547	0.0323973	0	0.0332851	0.0103458	0.131539	0.0617883	0.034711	0.0489525
TCGA.DD.AADW.01	587	0	0.0949063	0.0537935	0.292015	0	0.193298	0	0	0.0967688	0	0.0173115	0.00722252	0	0	0	0.120843	0.0261093		TCGA.CC.A7IG.01	195	1	0	0.181319	0	0	0	0.15463	0	0.0113779	0.204635	0.109195	0.0486531
TCGA.DD.AACX.01	170	0	0.235012	0	0	0.0554668	0.188484	0	0.00301015	0.0981832	0.141018	0.0697532	0.0327149	0.00683885	0	0.107992	0	0		TCGA.FV.A3R3.01	366	0	0.0153458	0.0252508	0.0193204	0	0	0	0	0.00636807	0.152256	0.107715	0.048379
TCGA.DD.AAVX.01	1570	0	0.0373237	0	0	0.0334871	0.186265	0	0.135718	0.0801953	0.0439642	0	0.118288	0.117705	0	0	0.0176627	0		TCGA.2Y.A9H6.01	357	0	0	0.210774	0.00219642	0	0	0.122584	0	0.0193482	0.14008	0.0702421	0.0479861
TCGA.CC.A123.01	219	0	0.0054052	0.0147067	0	0	0.18485	0.0383709	0.109586	0	0	0.0867504	0.0357834	0.131841	0.233004	0	0	0.0352015		TCGA.BW.A5NP.01	NA	NA	0	0.248637	0	0.0537152	0	0	0.148287	0	0	0.00874135	0.0478732
TCGA.ZS.A9CD.01	1386	1	0.231509	0	0.152649	0	0.184334	0	0.0555807	0.0631147	0	0.0387394	0.0729701	0.0604851	0.00867561	0	0	0.0593527		TCGA.GJ.A3OU.01	879	1	0	0.0457117	0	0	0.0446874	0.0376062	0.00716502	0.0817212	0.123751	0.177696	0.0475806
TCGA.DD.AAD3.01	1295	0	0	0.209873	0.100008	0	0.183893	0.00971818	0	0.0756502	0	0.0222902	0.186382	0.0992703	0.0169557	0.0305433	0	0.03128		TCGA.BC.A10R.01	199	1	0	0.11706	0	0	0	0.116672	0.00700749	0.141948	0.137187	0.249756	0.0466971
TCGA.DD.AACE.01	2184	0	0	0.23314	0.0385211	0.0521693	0.183587	0	0.0064088	0	0	0.103305	0.139133	0	0.0514175	0.0886786	0	0.0316449		TCGA.K7.A6G5.01	512	0	0	0.254082	0.0521798	0.0508845	0	0	0.208506	0.135703	0	0.0298216	0.0466565
TCGA.DD.AADR.01	2028	0	0.0561846	0	0.289853	0.00368181	0.183374	0	0.120558	0	0	0.00411018	0.0194802	0.0680219	0.163399	0	0.00275506	0.0229339		TCGA.EP.A3JL.01	303	0	0.110721	0	0.0861025	0.0116346	0.0632366	0.0116121	0	0.187423	0.164031	0.0233493	0.0465848
TCGA.DD.AADI.01	1085	0	0.0140332	0.070702	0.21128	0.0806242	0.182743	0.022184	0.0879855	0	0	0.0407649	0.102603	0.064219	0.0308543	0.0231747	0	0.0196344		TCGA.CC.5259.01	180	1	0.0745126	0.0648752	0.110477	0	0	0.290222	0.0660185	0.0830079	0.00421729	0	0.045695
TCGA.DD.A4ND.01	2746	0	0.150347	0	0.172163	0.118427	0.182716	0.0165882	0	0	0	0	0.0888021	0.118133	0.0525232	0.0377992	0	0.0369381		TCGA.WQ.AB4B.01	273	1	0	0.375442	0	0.0299436	0	0.00814668	0.0416063	0.0850358	0.0557062	0.151153	0.0456642
TCGA.DD.AAD1.01	564	0	0.112752	0.0251786	0.34789	0.0806136	0.182506	0.0577555	0	0	0	0.0128517	0.0166108	0.044234	0	0.0272297	0	0.0377924		TCGA.ZP.A9CZ.01	706	0	0.1253	0	0.0562249	0.0522154	0.0683665	0	0	0.138836	0.0602418	0.0407408	0.0450627
TCGA.CC.A3MC.01	363	0	0	0.312676	0	0	0.180901	0	0	0.0770734	0	0.138928	0.0359961	0	0.089223	0.103245	0	0		TCGA.EP.A2KA.01	433	1	0	0.271932	0.167864	0.0592434	0	0	0.13572	0.0819674	0.00594098	0.0117788	0.0449913
TCGA.MI.A75E.01	507	0	0.268802	0	0.142477	0.038178	0.17767	0	0.0442816	0	0	0.0313457	0.0467858	0.0557646	0.0173198	0.0735279	0	0.0159817		TCGA.DD.A1EF.01	NA	NA	0	0.210466	0.0626535	0.0541954	0	0.0222104	0.0417208	0.0410665	0.0369493	0.066534	0.0449659
TCGA.FV.A23B.01	1852	1	0.0655189	0	0.0910382	0.0235325	0.176949	0	0.188817	0.0494112	0.0793548	0.0139149	0.103234	0.0702919	0.137938	0	0	0		TCGA.DD.AADK.01	1049	0	0	0.296098	0.0139009	0.0179434	0.0259896	0	0.03743	0.0360712	0	0.0417583	0.0442411
TCGA.BC.A10Z.01	34	1	0.298003	0	0	0	0.175254	0.258717	0	0.0534479	0	0	0	0	0	0	0.0283203	0.186258		TCGA.FV.A495.01	1	0	0	0.181699	0.0292122	0.0191068	0.0632015	0	0.00633365	0.0656942	0.0553232	0.0275151	0.0439611
TCGA.DD.A4NJ.01	928	0	0	0.239875	0.0266218	0.028608	0.175184	0	0.0179156	0.0870595	0.010308	0.112563	0.0752595	0.0578645	0.00867417	0.0693208	0	0.0370238		TCGA.BC.A10Y.01	400	1	0	0.202482	0	0.00677407	0	0.234779	0.0789482	0.0315989	0.00756308	0	0.0438114
TCGA.CC.A8HS.01	300	1	0	0.206497	0	0	0.174217	0	0.17853	0.0667254	0.042924	0.248902	0.01493	0	0	0	0.0672747	0		TCGA.ZS.A9CG.01	341	0	0.0702	0.041864	0	0	0.136534	0	0.0770125	0.0468736	0.198206	0.000226296	0.0435945
TCGA.LG.A9QC.01	425	0	0	0.0129159	0	0	0.173324	0	0	0.146902	0.210732	0.0497185	0	0	0	0	0.0680049	0		TCGA.EP.A3RK.01	320	1	0	0.0601786	0.1209	0.0136773	0	0.0703001	0	0.0701667	0.115845	0.0484675	0.0425691
TCGA.BC.A112.01	153	1	0.0754564	0	0	0	0.172681	0	0.134336	0.057078	0.225277	0.0426515	0	0	0.112293	0	0	0		TCGA.DD.AADA.01	1233	0	0.147777	0	0.111566	0	0.0205689	0.029341	0	0.0451257	0.0940007	0.00992085	0.0420894
TCGA.BC.A10Y.01	711	1	0	0.202482	0.0218729	0	0.170141	0	0.234779	0.0789482	0.00387698	0	0.0315989	0.00756308	0	0	0.0936092	0.0438114		TCGA.FV.A3I1.01	247	0	0	0.148379	0.0237708	0.0282374	0	0.103856	0.0538577	0.07752	0.0228807	0.0584548	0.0420704
TCGA.DD.AAE4.01	608	0	0	0.25168	0.0584716	0.136444	0.169021	0.0361623	0	0	0.0709343	0	0.12942	0.0524497	0.0303676	0	0.0138347	0		TCGA.DD.AAEA.01	575	0	0	0.0799977	0.175109	0.0898543	0.070346	0.0543668	0	0.158301	0.0868486	0.0592502	0.0415402
TCGA.UB.AA0V.01	314	0	0.00185511	0.0761587	0.231783	0.0560578	0.167585	0.00309298	0	0.0648774	0.0689003	0.0437375	0.0727737	0.00329606	0.0563197	0.116768	0	0		TCGA.BC.A69H.01	444	0	0	0.105669	0.0198439	0	0	0.16255	0.0184167	0.0153834	0.121804	0.0539729	0.0413722
TCGA.DD.AAVV.01	2455	0	0	0.144514	0.0315645	0.029408	0.167248	0	0.0823196	0.0430066	0	0.116852	0.164029	0	0.0629305	0.0561157	0	0.0079424		TCGA.DD.AACZ.01	NA	NA	0	0.174402	0.0718199	0.0293346	0	0.0560516	0.103379	0.0743462	0.157654	0	0.0413035
TCGA.ED.A7XO.01	427	0	0.0248687	0.0125875	0.535016	0.0361504	0.166833	0	0	0	0.10591	0	0.0467869	0	0	0	0.0194739	0		TCGA.BW.A5NQ.01	NA	NA	0	0.152445	0.212619	0.067626	0.143632	0	0	0.0574989	0.0172783	0.040085	0.0412333
TCGA.DD.AAD2.01	658	0	0.0355392	0.0258067	0.0760897	0.0407323	0.166007	0.0621958	0.0182023	0.0321569	0	0.0930041	0.0603443	0.157574	0.121903	0	0.0403111	0.0701337		TCGA.DD.AAVW.01	2317	0	0	0.0335445	0	0	0	0.102466	0	0.030687	0.0499266	0.130996	0.0401846
TCGA.MI.A75I.01	630	0	0	0.216245	0	0.0470533	0.162026	0	0.141665	0.0250904	0	0.120741	0	0.129963	0	0.0152328	0	0.088704		TCGA.2Y.A9GS.01	NA	NA	0.144747	0	0	0.0127182	0	0.0789007	0.0414672	0.139072	0.189825	0.266872	0.0391591
TCGA.BC.A10T.01	837	1	0.08682	0	0.0277658	0.0347476	0.16119	0	0	0.00800417	0.199027	0	0.0934634	0.00892579	0.0850704	0.27798	0	0		TCGA.DD.AAE2.01	638	0	0.0659498	0.0161624	0.0488752	0.0591772	0.112642	0	0.0202799	0.212493	0	0.0692552	0.0387537
TCGA.CC.5258.01	129	1	0.0098572	0	0.000748581	0	0.160964	0	0.102059	0.0842515	0.0575295	0.283871	0.0602297	0.0463872	0	0	0.120142	0		TCGA.K7.A5RG.01	519	0	0.0393287	0	0.221135	0.0339433	0.128761	0	0.019178	0.0599279	0.0716642	0.013548	0.0381611
TCGA.2Y.A9H5.01	555	1	0	0.288844	0.116436	0.00785759	0.160832	0	0.144435	0.0403251	0	0.0116943	0.0576716	0.041382	0	0	0.011287	0.0739968		TCGA.DD.AAD1.01	127	1	0.112752	0.0251786	0.0806136	0	0.0577555	0	0	0.0166108	0.044234	0	0.0377924
TCGA.DD.A1ED.01	2301	0	0.025712	0.0503813	0.176642	0.0587669	0.157592	0	0.00286002	0.0497547	0.128882	0	0.00659126	0.0149021	0.0299477	0.201686	0.0962817	0		TCGA.BD.A3ER.01	226	1	0	0.253357	0	0.0139819	0	0.015124	0	0.0979852	0.0984905	0.0226427	0.0376951
TCGA.G3.A25T.01	1553	0	0.0842855	0.06968	0.0786805	0	0.155729	0.0201342	0.00949366	0	0	0.220675	0.00288469	0.153317	0	0.0649956	0	0.0205101		TCGA.ZP.A9CV.01	1088	0	0.142137	0	0.0503623	0.0170637	0	0.0335721	0.0300874	0.0754968	0.126113	0	0.0374588
TCGA.G3.A5SK.01	744	0	0.276699	0	0.0775814	0.0708343	0.154202	0.032564	0	0.0756361	0.0885939	0	0.111367	0.0717334	0	0.0369338	0	0		TCGA.RG.A7D4.01	1098	0	0.0519833	0.0609351	0.153167	0.0123038	0.0590609	0	0	0.0231086	0.0441642	0.0206729	0.0373856
TCGA.G3.A25S.01	416	1	0.12571	0	0	0	0.153711	0	0.0975711	0	0	0.0673757	0	0.25669	0.0247949	0.0449639	0	0.0578891		TCGA.GJ.A9DB.01	67	0	0.0474382	0.0642217	0	0	0	0.0289304	0.0650391	0.124812	0.247387	0	0.0371182
TCGA.DD.AAE1.01	552	0	0.205692	0	0	0	0.153575	0.0644727	0.0257286	0	0	0	0.118368	0.099105	0.163271	0.0325236	0	0.100087		TCGA.DD.A4NJ.01	549	1	0	0.239875	0.028608	0.0533048	0	0.0179156	0.0870595	0.0752595	0.0578645	0.00867417	0.0370238
TCGA.5C.A9VG.01	328	0	0	0.099879	0.0249692	0.0240583	0.152612	0	0	0.188519	0.0974349	0.0026704	0.00242198	0.0158278	0	0.321687	0.0495393	0		TCGA.DD.A4ND.01	2746	0	0.150347	0	0.118427	0.0255635	0.0165882	0	0	0.0888021	0.118133	0.0525232	0.0369381
TCGA.FV.A495.01	1	0	0	0.181699	0.268399	0.0292122	0.152345	0.0632015	0	0.00633365	0	0.0174212	0.0656942	0.0553232	0.0275151	0.0633444	0	0.0439611		TCGA.2Y.A9HB.01	260	0	0	0.182331	0.0574056	0.0522706	0	0.0187699	0.0858666	0.149943	0	0.0533056	0.0366617
TCGA.FV.A3I1.01	247	1	0	0.148379	0.0238976	0.0237708	0.152197	0	0.103856	0.0538577	0	0.154375	0.07752	0.0228807	0.0584548	0.0779055	0	0.0420704		TCGA.DD.AAE0.01	555	0	0	0.289584	0.0382641	0.0284156	0	0.16403	0	0.0533882	0	0.0349668	0.0366389
TCGA.3K.AAZ8.01	396	0	0.264135	0	0.0203763	0.0855098	0.15137	0	0.0954347	0	0	0.0266559	0.137827	0.072612	0	0.0401003	0	0.0534557		TCGA.DD.AADO.01	453	0	0	0.276724	0.143022	0.0132731	0.052102	0.0796427	0.0090995	0.049509	0.107998	0.00182082	0.03641
TCGA.DD.A3A9.01	931	1	0	0.170505	0.126639	0.119687	0.14942	0.0549869	0.0556496	0	0	0.0185921	0.0314698	0.0851536	0.0540813	0.0589234	0	0.0191236		TCGA.DD.A113.01	1676	1	0.0570555	0.10494	0.0328742	0	0.0220209	0.0275836	0	0.072464	0.034663	0.139913	0.036195
TCGA.G3.A5SI.01	768	1	0.229819	0	0	0	0.148592	0	0.137593	0.0273716	0.183629	0.0713587	0	0	0	0.0774369	0	0		TCGA.DD.AADF.01	115	0	0.0504692	0.0328215	0.159738	0.0859948	0.0586373	0	0	0.0803618	0.0063903	0	0.0361936
TCGA.MR.A520.01	229	0	0.0459526	0	0.44764	0.0421923	0.148389	0	0	0.0839691	0	0	0.0218536	0.11985	0	0.0298553	0	0.0348942		TCGA.DD.A4NE.01	190	1	0.224189	0	0	0	0.234526	0	0.0921394	0.00188221	0	0.00386748	0.0359938
TCGA.ED.A7PX.01	6	0	0.11531	0.227409	0.0200328	0.037386	0.147741	0	0	0.00771021	0	0.167164	0	0	0	0	0.0264541	0.00417854		TCGA.CC.A123.01	145	1	0.0054052	0.0147067	0	0	0.0383709	0.109586	0	0.0357834	0.131841	0.233004	0.0352015
TCGA.BC.A217.01	1397	1	0	0.400256	0.0699116	0.0407429	0.147562	0	0	0.0288111	0	0	0.0760792	0.0235632	0	0	0.0860179	0.0801881		TCGA.MR.A520.01	229	0	0.0459526	0	0.0421923	0.025405	0	0	0.0839691	0.0218536	0.11985	0	0.0348942
TCGA.2Y.A9GZ.01	848	1	0	0.250514	0.0239802	0.0184777	0.14705	0	0.00653407	0.205935	0.0994991	0.0496503	0	0	0	0	0.0709865	0		TCGA.FV.A2QQ.01	729	0	0.133295	0	0.164257	0	0	0.118808	0	0.097147	0.111909	0.102801	0.0341849
TCGA.CC.5261.01	97	1	0.0236478	0.284468	0.111666	0.0290859	0.146932	0.0874572	0	0	0	0.0266614	0.057147	0.0454039	0.070529	0.0332833	0	0.0329315		TCGA.DD.AADL.01	636	0	0.0633859	0.150693	0	0	0.142856	0	0.223474	0.0495953	0	0.104576	0.0341492
TCGA.G3.A3CG.01	673	0	0	0.0763964	6.69e-06	0.0413349	0.146237	0	0.0721429	0.163325	0	0	0.155191	0	0.0309713	0	0.1263	0.119429		TCGA.RC.A6M6.01	NA	NA	0	0.0515296	0	0	0	0.161841	0.112207	0.0121866	0.084898	0.145031	0.033989
TCGA.DD.AAE6.01	141	0	0.427655	0	0	0	0.146114	0	0.0434698	0.0250331	0.12947	0	0	0	0	0	0.185214	0		TCGA.CC.5261.01	97	0	0.0236478	0.284468	0.0290859	0	0.0874572	0	0	0.057147	0.0454039	0.070529	0.0329315
TCGA.DD.AADP.01	458	0	0.198461	0	0.085108	0.0112816	0.144702	0	0.0784948	0	0	0.0288484	0.106688	0.0452646	0.0695913	0.0486131	0	0.0953415		TCGA.XR.A8TD.01	1030	0	0	0.155974	0.149545	0.0978658	0	0	0.0417175	0.135541	0	0.140454	0.0323515
TCGA.G3.AAV1.01	359	1	0.100928	0	0	0	0.144508	0	0.123262	0.124044	0.204691	0.0345729	0	0.0569295	0.0927237	0	0.013931	0		TCGA.ED.A7PY.01	390	0	0.254003	0	0.0072351	0	0	0.199334	0	0.0745924	0	0.148217	0.032258
TCGA.DD.A39X.01	1694	1	0.145049	0.0197316	0	0	0.142867	0	0.176001	0.061918	0	0.0974193	0.0908689	0.17115	0.0655539	0	0.028138	0.00130388		TCGA.DD.AACO.01	479	1	0.0921211	0.0468545	0.00372556	0	0	0.0478803	0.0433719	0.0645166	0.0599619	0.1829	0.0319614
TCGA.DD.AACU.01	1567	0	0	0.143088	0.121147	0.0541032	0.14176	0	0.0772183	0.0210957	0	0.0372041	0.155352	0.0846542	0.0553258	0.0526924	0	0.024856		TCGA.DD.A1EC.01	299	1	0.0467507	0	0.141117	0.05202	0.0441593	0.0859067	0.0417353	0.0675485	0.106394	0.0340379	0.0316616
TCGA.BD.A3ER.01	1115	0	0	0.253357	0.197363	0	0.140973	0	0.015124	0	0	0.0889685	0.0979852	0.0984905	0.0226427	0.00127752	0	0.0376951		TCGA.DD.AACE.01	1279	1	0	0.23314	0.0521693	0.0719954	0	0.0064088	0	0.139133	0	0.0514175	0.0316449
TCGA.ZP.A9D0.01	1091	0	0.253567	0	0.103381	0	0.140499	0	0	0.242606	0.00667706	0	0.0394651	0.120035	0	0	0.0302502	0		TCGA.KR.A7K2.01	829	0	0	0.242082	0.00415046	0.0251218	0	0.128244	0.0657925	0.0333742	0.00864994	0	0.0312929
TCGA.BC.A10W.01	91	1	0	0.0344737	0	0	0.138579	0	0.00490113	0.0924551	0	0.00311578	0.0605195	0.311286	0.220298	0	0.0342147	0.0911279		TCGA.DD.AAD3.01	1295	0	0	0.209873	0	0.0341368	0.00971818	0	0.0756502	0.186382	0.0992703	0.0169557	0.03128
TCGA.DD.A3A6.01	3258	1	0	0.110744	0.40349	0.0268382	0.136717	0	0.0247618	0	0	0.0131139	0	0.0439266	0	0.0571288	0	0		TCGA.DD.A3A7.01	144	1	0	0.413703	0	0	0	0.0744142	0.0370577	0.00999888	0	0	0.0306366
TCGA.2Y.A9H2.01	1731	0	0	0.209631	0	0.0185226	0.135818	0	0.109683	0	0	0.233705	0.0320889	0.116509	0	0.0116862	0	0.0258615		TCGA.DD.AAW0.01	2015	0	0.102581	0	0.0437516	0.0195776	0	0.0638659	0.00467127	0.0962803	0.106057	0.0347188	0.0297194
TCGA.2Y.A9H4.01	1452	0	0.294829	0	0	0.0129131	0.135768	0	0.0884143	0	0	0	0.0597011	0.146756	0.0922373	0.0892549	0	0		TCGA.BD.A3EP.01	409	0	0	0.329178	0.00809046	0	0.0924279	0	0.00132209	0.0290484	0.0762624	0.00901084	0.0287082
TCGA.DD.AACN.01	1302	0	0	0.186303	0.22765	0.0559104	0.135756	0	0	0.0623716	0	0	0.0458237	0	0	0	0.15947	0.0189117		TCGA.CC.A7IF.01	254	1	0	0.107832	0.0203729	0.0464767	0	0.188946	0.174134	0.0293779	0.00520953	0.0287295	0.0286969
TCGA.LG.A6GG.01	387	0	0.125149	0	0	0	0.133302	0	0.191647	0.00823104	0.370683	0.0675578	0	0	0.0133912	0	0.0351682	0		TCGA.DD.A1EB.01	505	1	0.0906407	0	0.0955709	0.0264244	0	0.0678274	0.00896742	0.138496	0	0.0445287	0.0284751
TCGA.QA.A7B7.01	94	0	0.306312	0	0	0	0.132868	0.156698	0	0	0	0	0	0.0789859	0	0.00731467	0	0.204205		TCGA.DD.AAEK.01	1067	0	0.0344494	0.0641832	0.112075	0.0301517	0.00528276	0.0132746	0	0.194207	0.0951169	0.0667366	0.0280941
TCGA.XR.A8TG.01	898	0	0.121192	0.0929146	0	0	0.132721	0	0	0.0706262	0	0	0.0760836	0.0997031	0.0251931	0	0.226241	0.0791775		TCGA.2Y.A9H9.01	701	1	0	0.326665	0	0.0406585	0	0.0350143	0.165935	0.0469002	0.0720446	0	0.0280657
TCGA.CC.A7IL.01	278	1	0.127371	0	0	0	0.132259	0	0.328282	0.0606134	0.0452123	0.162309	0	0	0	0.0374276	0	0		TCGA.DD.AACP.01	415	0	0	0.122024	0	0	0	0.160858	0.0579297	0.0875768	0	0.143282	0.0269967
TCGA.CC.A7IJ.01	382	0	0	0.0363004	0.0133019	0.161867	0.130168	0.0895114	0	0	0.0143666	0	0.0870204	0.207564	0.0876696	0.0126692	0	0		TCGA.DD.AACT.01	1562	0	0	0.205162	0.0823412	0.0685998	0	0.104586	0.202492	0.0568203	0	0.0274317	0.0266492
TCGA.CC.A9FS.01	211	0	0.0814183	0	0	0	0.130019	0.250982	0	0	0.311055	0	0	0.0801211	0	0	0.0643593	0		TCGA.DD.A3A1.01	NA	NA	0.0410817	0	0.0370336	0	0	0.24355	0	0.0279927	0.227434	0.137052	0.0266269
TCGA.K7.AAU7.01	359	0	0.0371354	0.127423	0.153158	0.0143843	0.126661	0.0353503	0	0.100579	0.0841706	0.141047	0	0.00806933	0	0	0.0662578	0.00219137		TCGA.BW.A5NO.01	20	0	0	0.204483	0.0579955	0	0	0.0656627	0.0548879	0.0522747	0.0849988	0	0.0261861
TCGA.DD.A3A3.01	535	1	0.00615241	0.223687	0	0	0.126661	0	0.247132	0.107879	0	0.147342	0.00916386	0.0685802	0.0634018	0	0	0		TCGA.DD.AADW.01	386	1	0.0949063	0.0537935	0	0.0977323	0	0	0.0967688	0.00722252	0	0	0.0261093
TCGA.NI.A4U2.01	1791	1	0.0922754	0	0	0	0.126154	0	0.0618617	0.142657	0	0.287057	0.0743798	0.0818738	0.0336983	0	0.0755618	0		TCGA.DD.A4NK.01	89	1	0.104153	0	0	0	0.055671	0	0.0308734	0.178797	0.266754	0.107162	0.0259911
TCGA.G3.AAUZ.01	480	0	0	0.159406	0.281183	0.0635458	0.121829	0.0490727	0.0207303	0.00565308	0.0120923	0	0.0798247	0.0824898	0.100194	0.0134434	0	0		TCGA.2Y.A9H2.01	1731	0	0	0.209631	0.0185226	0	0	0.109683	0	0.0320889	0.116509	0	0.0258615
TCGA.ZP.A9D2.01	765	1	0.175439	0	0.409154	0	0.121447	0	0	0.0281157	0.044834	0.0440264	0.0682573	0.00183266	0	0.0641549	0	0.00184525		TCGA.DD.AACU.01	1567	0	0	0.143088	0.0541032	0.0315033	0	0.0772183	0.0210957	0.155352	0.0846542	0.0553258	0.024856
TCGA.ED.A4XI.01	819	0	0	0.151621	0.0246256	0.0901982	0.119243	0	0.0954082	0.0366498	0.0451412	0.0139382	0.132739	0.0633674	0.0521529	0.098126	0	0.0197544		TCGA.KR.A7K7.01	239	1	0	0.264003	0.14029	0.0460078	0.0415723	0	0.0696824	0.0173706	0	0.00234575	0.024487
TCGA.WJ.A86L.01	345	0	0.340759	0	0.00939838	0	0.11897	0	0.0201823	0.234695	0.0474901	0.0374981	0.0106923	0	0	0	0.157914	0.00265121		TCGA.CC.A5UC.01	312	1	0	0.157248	0.0250567	0.0917637	0	0.0870499	0.0913804	0.042163	0.0455672	0.0213816	0.0239826
TCGA.CC.A9FV.01	NA	NA	0.0417818	0	0.289997	0.0390458	0.116581	0.00382393	0.0130912	0	0.099269	0	0	0.145257	0.0437557	0.16263	0	0		TCGA.DD.AACQ.01	105	1	0.269933	0	0	0	0	0	0.137134	0.0233762	0	0.0105938	0.0238948
TCGA.CC.A5UD.01	304	1	0	0.0359245	0	0.0502482	0.113349	0.0175301	0.0389117	0	0.18296	0	0	0	0.0214626	0.262333	0	0		TCGA.DD.A1EH.01	120	1	0	0.177377	0.0427122	0.14264	0	0.0111265	0	0.118129	0	0.0314094	0.0237715
TCGA.DD.A1EH.01	1495	0	0	0.177377	0.221765	0.0427122	0.113334	0	0.0111265	0	0	0.0795396	0.118129	0	0.0314094	0.0381965	0	0.0237715		TCGA.DD.AADR.01	2028	1	0.0561846	0	0.00368181	0	0	0.120558	0	0.0194802	0.0680219	0.163399	0.0229339
TCGA.DD.A119.01	223	1	0	0.2158	0.101342	0	0.112529	0	0.0257996	0	0	0.0936994	0.0735687	0.155241	0.0924964	0	0	0.080511		TCGA.ZS.A9CF.01	636	1	0.0199981	0	0	0.00877337	0	0.0346851	0.0184654	0.280394	0.150829	0	0.0228836
TCGA.DD.AAW0.01	2015	0	0.102581	0	0.172856	0.0437516	0.11209	0	0.0638659	0.00467127	0	0.182594	0.0962803	0.106057	0.0347188	0.031236	0	0.0297194		TCGA.G3.A25Y.01	355	1	0.034494	0.208164	0	0.0208708	0	0.099023	0	0.070766	0.0997441	0.0340842	0.0226453
TCGA.BC.A10S.01	1423	1	0.121651	0	0.0824996	0.104466	0.111335	0	0	0.0780962	0.154854	0	0.00367416	0.19653	0.00275156	0.0645294	0	0		TCGA.G3.AAV3.01	412	0	0.0277871	0.0512103	0.157866	0.0216775	0.0939992	0	0	0.071294	0.0639329	0.00271325	0.020687
TCGA.DD.AADV.01	574	0	0.0839324	0.0366114	0	0	0.11015	0	0.116905	0.151966	0.121847	0	0	0.0262857	0.301475	0	0	0		TCGA.G3.A25T.01	452	1	0.0842855	0.06968	0	0	0.0201342	0.00949366	0	0.00288469	0.153317	0	0.0205101
TCGA.ED.A7PZ.01	6	0	0.253015	0	0	0	0.109732	0	0.0821215	0.202139	0.0692563	0.134035	0	0	0	0	0.125036	0		TCGA.CC.A7II.01	278	1	0	0.336127	0	0	0	0.0701193	0.0602772	0.00054509	0.139657	0.256277	0.019814
TCGA.ED.A66Y.01	296	1	0	0.274575	0.00188662	0	0.108596	0	0.0148316	0.138228	0	0.186435	0	0.0969154	0	0	0.174571	0		TCGA.ED.A4XI.01	819	0	0	0.151621	0.0901982	0.0570354	0	0.0954082	0.0366498	0.132739	0.0633674	0.0521529	0.0197544
TCGA.BC.A10Q.01	1135	1	0.0231377	0	0	0.0630793	0.107598	0	0	0.127559	0.297568	0	0	0.0348479	0	0	0.148826	0		TCGA.DD.AADD.01	1231	0	0	0.141108	0.197841	0.0609158	0	0.0146193	0.0673386	0.103347	0.31393	0	0.019706
TCGA.DD.AAE7.01	644	0	0.0755223	0	0.334082	0.0892925	0.107457	0	0.041165	0.0799146	0.001321	0	0.0791995	0.0382646	0.0230216	0	0.0157966	0.00631167		TCGA.DD.AADI.01	1085	0	0.0140332	0.070702	0.0806242	0	0.022184	0.0879855	0	0.102603	0.064219	0.0308543	0.0196344
TCGA.FV.A3I0.01	848	0	0.0633937	0.055683	0	0	0.104128	0	0.10046	0.0316694	0.0515583	0.243028	0	0.143459	0	0	0.0924908	0		TCGA.DD.AACB.01	2324	0	0	0.15129	0.18314	0.0219585	0.0388453	0.0255454	0	0.0779819	0.0402736	0.0325285	0.019436
TCGA.EP.A26S.01	608	0	0.244186	0	0	0	0.10319	0	0	0.0194681	0.0638305	0.0794599	0.0524502	0.103594	0	0.215702	0	0		TCGA.DD.A3A9.01	289	1	0	0.170505	0.119687	0	0.0549869	0.0556496	0	0.0314698	0.0851536	0.0540813	0.0191236
TCGA.DD.AAE2.01	638	0	0.0659498	0.0161624	0.14312	0.0488752	0.0996991	0.112642	0	0.0202799	0	0.0632383	0.212493	0	0.0692552	0.0503541	0	0.0387537		TCGA.BC.A8YO.01	NA	NA	0.0753304	0	0.185218	0.0364752	0.0898275	0.0252124	0.0467314	0.259517	0.049301	0.154428	0.0190663
TCGA.DD.AAC9.01	347	0	0.173352	0	0.207061	0.0561832	0.0976927	0.0383771	0.0462579	0	0	0.042459	0.0766888	0.107845	0.057116	0.0123164	0	0.0549414		TCGA.DD.AACN.01	357	1	0	0.186303	0.0559104	0.107803	0	0	0.0623716	0.0458237	0	0	0.0189117
TCGA.G3.AAV7.01	361	0	0.0637042	0	0	0	0.0968714	0	0.0911386	0.0403084	0	0.436728	0	0.137397	0	0	0.0828672	0		TCGA.DD.A1EJ.01	263	1	0	0.144303	0.0477747	0.0418786	0	0.208017	0.133675	0.00702683	0	0.181708	0.0184518
TCGA.G3.A7M7.01	361	0	0.064909	0	0.0322337	0	0.0968491	0	0.198685	0.0771121	0	0.160898	0.0779783	0.170971	0.0183315	0	0.0456411	0.0510218		TCGA.DD.AAE9.01	722	0	0	0.14853	0.00699115	0	0.114574	0.0214261	0	0.125917	0.150811	0.202252	0.0180479
TCGA.G3.A7M6.01	632	0	0.107528	0.01432	0.482451	0.0279667	0.0960746	0	0.0411976	0	0	0.0484655	0.0586582	0	0.0104661	0	0.034918	0.0117954		TCGA.DD.A1EK.01	167	1	0.0337202	0	0	0.0437143	0	0.131069	0.167075	0.0279474	0.174579	0.201179	0.017572
TCGA.DD.A115.01	2542	1	0.106597	0	0	0.0355637	0.0960303	0	0.169607	0	0	0.124298	0.149003	0.167987	0	0.0435212	0	0.0624894		TCGA.2Y.A9GX.01	2133	1	0.0232351	0	0.0307345	0.00868089	0	0	0.0364592	0.119554	0.121968	0.104159	0.0168375
TCGA.DD.A4NI.01	816	0	0	0.0551767	0.344529	0.123144	0.0947583	0	0.0203991	0	0.0735835	0	0.109548	0.0619429	0	0.00657265	0.00179769	0		TCGA.DD.A114.01	1149	0	0.0434109	0.00803908	0.0828004	0.0784241	0	0.00448626	0.00446329	0.197106	0.0507153	0.0503764	0.0167795
TCGA.DD.A39Y.01	171	1	0.0811899	0	0	0	0.09475	0	0.264454	0.0534519	0	0	0	0.186098	0.130352	0	0.0949292	0.0947744		TCGA.DD.A4NL.01	1711	0	0.118009	0	0	0.0306373	0.00680234	0	0.0823825	0	0.218599	0	0.0164613
TCGA.ED.A5KG.01	854	0	0.0287838	0.266027	0.204929	0.0960381	0.0938059	0.0665597	0	0.00465333	0	0.0392397	0.09842	0.0553633	0	0	0.00398255	0.00999327		TCGA.CC.A8HU.01	301	1	0.251107	0	0.00222272	0	0	0.143562	0.114387	0.00203604	0	0.049204	0.0162379
TCGA.DD.AAVS.01	1823	0	0.2121	0.0434055	0.0686511	0.0637912	0.093269	0	0.208138	0	0	0.0504744	0.0289289	0	0.180403	0.00770259	0	0.000241842		TCGA.MI.A75E.01	507	0	0.268802	0	0.038178	0.0200818	0	0.0442816	0	0.0467858	0.0557646	0.0173198	0.0159817
TCGA.GJ.A9DB.01	67	1	0.0474382	0.0642217	0	0	0.0931341	0	0.0289304	0.0650391	0	0.180119	0.124812	0.247387	0	0	0.0243983	0.0371182		TCGA.DD.A39W.01	NA	NA	0	0.186608	0.0282222	0.0535723	0	0	0.122186	0.161962	0	0.070005	0.015481
TCGA.G3.AAV0.01	476	0	0	0.121713	0.0152869	0.0450288	0.0923393	0.134869	0	0.218255	0.150218	0.0350455	0.0321032	0	0	0	0.135651	0		TCGA.RC.A6M5.01	NA	NA	0.195897	0	0	0.0539398	0	0	0.174762	0.00538828	0	0	0.0138232
TCGA.WQ.AB4B.01	395	0	0	0.375442	0.0464179	0	0.0918525	0	0.00814668	0.0416063	0	0.0481995	0.0850358	0.0557062	0.151153	0.0208329	0	0.0456642		TCGA.PD.A5DF.01	639	0	0	0.0550522	0	0.00870617	0	0.0526695	0.0453916	0.0850859	0.0876065	0.161541	0.0132862
TCGA.FV.A3R2.01	194	1	0.214821	0	0	0	0.0906303	0	0.220626	0.0428052	0	0.0747258	0.0488759	0.175021	0	0	0.0735205	0.0589742		TCGA.2Y.A9GT.01	NA	NA	0.158723	0	0.176506	0	0.0391718	0.0633897	0	0.128262	0.0777075	0.0228684	0.0127183
TCGA.ES.A2HS.01	688	1	0.0521886	0.0592696	0	0	0.0903846	0	0.114873	0.0451253	0.322605	0	0.0080279	0.163735	0	0	0.00413477	0		TCGA.DD.A1EA.01	754	1	0	0.344034	0.120173	0.0577658	0	0.0151903	0.0807352	0.121465	0	0.0255049	0.0125418
TCGA.DD.AAEI.01	1531	0	0.00600484	0	0	0.0314758	0.0896141	0	0.218596	0.102066	0.167387	0.00233614	0.0748329	0	0.263926	0	0	0		TCGA.DD.A73F.01	1085	0	0	0.127305	0.308413	0	0.0648115	0.0508492	0	0.189894	0.109055	0	0.0122354
TCGA.MI.A75C.01	291	0	0.134758	0	0	0.0663442	0.0864148	0	0.250123	0	0	0	0.0109051	0.115143	0	0	0.113002	0.105153		TCGA.2Y.A9H0.01	3675	0	0	0.225085	0.21014	0.141547	0	0.0836371	0.113171	0.0377711	0.017785	0.0138326	0.0120778
TCGA.GJ.A3OU.01	879	0	0	0.0457117	0.0410231	0	0.0857715	0.0446874	0.0376062	0.00716502	0	0.29324	0.0817212	0.123751	0.177696	0.0140461	0	0.0475806		TCGA.G3.A7M6.01	584	1	0.107528	0.01432	0.0279667	0.0661582	0	0.0411976	0	0.0586582	0	0.0104661	0.0117954
TCGA.DD.AAEE.01	810	0	0.00148939	0	0	0.00521944	0.0850982	0	0.0568158	0.015182	0	0.20491	0.120835	0.0315271	0	0.351785	0	0		TCGA.ED.A97K.01	6	0	0.0947537	0.312625	0.00326575	0.0446476	0	0.0294729	0	0.00763227	0.0156768	0	0.0114209
TCGA.DD.AAED.01	763	0	0	0.139504	0	0	0.0838165	0	0.0656544	0.0766352	0	0.25606	0.0124389	0.158988	0	0	0.10816	0.0987431		TCGA.ZP.A9D1.01	21	0	0	0.118937	0.0132767	0.121268	0	0.0494614	0.113621	0.025605	0	0	0.011086
TCGA.CC.5263.01	129	1	0	0.129415	0	0	0.0816836	0	0.0174799	0.0396369	0.115586	0.0222265	0.044957	0.0252102	0.309402	0	0.138242	0		TCGA.DD.A11D.01	498	1	0.101909	0.0132206	0	0	0	0.0370854	0.039293	0.104033	0.185743	0.0411599	0.0102647
TCGA.DD.A1EK.01	558	1	0.0337202	0	0	0	0.081263	0	0.131069	0.167075	0	0.116306	0.0279474	0.174579	0.201179	0	0	0.017572		TCGA.ED.A5KG.01	854	0	0.0287838	0.266027	0.0960381	0.0146229	0.0665597	0	0.00465333	0.09842	0.0553633	0	0.00999327
TCGA.UB.A7MD.01	52	1	0	0.148086	0.107445	0	0.0804196	0	0.0409634	0.0360303	0	0	0.0697546	0.136823	0.155938	0	0.109422	0		TCGA.UB.AA0U.01	106	1	0.0869731	0	0	0	0	0.0462879	0	0.148785	0.143989	0.206394	0.00954566
TCGA.DD.A4NN.01	899	1	0.113732	0	0	0	0.0782417	0	0.132694	0.174237	0.114748	0.0892758	0	0.0517617	0.0408987	0	0	0		TCGA.2Y.A9GU.01	1939	0	0	0.062296	0	0.000717816	0.0957779	0.0201136	0.0482388	0.0217528	0.0345887	0.0340202	0.00905295
TCGA.EP.A2KC.01	19	1	0	0.154927	0.336823	0.0215682	0.0777981	0	0	0.155619	0	0	0.0418329	0.0216454	0.0123698	0	0.0690343	0.0539718		TCGA.DD.AAVV.01	2455	0	0	0.144514	0.029408	0.0940684	0	0.0823196	0.0430066	0.164029	0	0.0629305	0.0079424
TCGA.ED.A7XP.01	400	0	0.0530758	0.0433685	0.181164	0.0181797	0.0766062	0	0.0725468	0.119191	0	0	0.00223937	0.206699	0.109861	0	0.00685488	0.0546794		TCGA.G3.A25V.01	489	1	0	0.125026	0.0397733	0.110549	0	0	0	0.182902	0	0.0629304	0.00769262
TCGA.K7.A5RF.01	631	0	0.141417	0	0.290643	0.0561683	0.0745543	0.0655262	0	0	0.0776993	0	0.0545168	0.132804	0	0	0.00577101	0		TCGA.DD.AAEH.01	644	1	0	0.202111	0.368272	0	0.0363802	0.0143214	0	0.100464	0.0183187	0.0310176	0.00731343
TCGA.5R.AAAM.01	46	1	0	0.0662493	0.257718	0.0569094	0.0740464	0	0.00256914	0.175242	0.153964	0.00618898	0.0294756	0.118663	0.00661179	0	0.0181157	0		TCGA.DD.AACF.01	NA	NA	0.170999	0	0	0	0.0953988	0	0.0382352	0.0470205	0.203915	0.292082	0.00723969
TCGA.PD.A5DF.01	639	1	0	0.0550522	0.0216387	0	0.0722733	0	0.0526695	0.0453916	0	0.386712	0.0850859	0.0876065	0.161541	0	0.0100378	0.0132862		TCGA.DD.A73G.01	3478	0	0	0.194413	0	0	0	0.115914	0.0950898	0.00126955	0.23442	0.155128	0.00671912
TCGA.BC.A110.01	2116	1	0.0679201	0	0.431563	0.0260127	0.0700217	0.0236826	0	0	0.172909	0	0.0231678	0.0890194	0	0.0411139	0	0		TCGA.DD.AAE7.01	644	0	0.0755223	0	0.0892925	0.0856726	0	0.041165	0.0799146	0.0791995	0.0382646	0.0230216	0.00631167
TCGA.DD.A3A1.01	233	1	0.0410817	0	0	0.0370336	0.0686403	0	0.24355	0	0.0117668	0.0534059	0.0279927	0.227434	0.137052	0	0	0.0266269		TCGA.KR.A7K8.01	906	0	0	0.19194	0.189832	0.112855	0.059156	0	0.102485	0.132082	0.022363	0	0.00625649
TCGA.CC.A3MA.01	303	1	0.125184	0	0	0.047054	0.0672297	0.00498301	0.123527	0.00996049	0.0373138	0.436062	0.0542583	0	0	0	0.0442681	0		TCGA.DD.A1EI.01	183	0	0.0139813	0.100356	0	0	0	0.168294	0	0.0221573	0.0719054	0.106098	0.00546045
TCGA.DD.A1EF.01	394	1	0	0.210466	0.26538	0.0626535	0.0670192	0	0.0222104	0.0417208	0	0.0684259	0.0410665	0.0369493	0.066534	0	0.0184126	0.0449659		TCGA.5C.AAPD.01	20	0	0	0.214174	0.06494	0.0824056	0	0.0635482	0.0721202	0.171367	0.00174783	0.0707559	0.0053825
TCGA.DD.AAD5.01	1345	0	0	0.0609581	0	0	0.0652654	0	0.0810627	0.0419905	0.290032	0	0	0.366156	0.037391	0	0	0		TCGA.2Y.A9H3.01	1516	0	0	0.229478	0.078162	0	0.0404777	0	0.0199677	0.0304441	0.0384907	0.0441185	0.00485699
TCGA.GJ.A6C0.01	31	1	0	0.0414038	0	0	0.0616456	0.102823	0	0.026674	0	0.372356	0.101438	0.157004	0.040377	0	0	0.0962792		TCGA.ED.A7PX.01	6	0	0.11531	0.227409	0.037386	0	0	0	0.00771021	0	0	0	0.00417854
TCGA.O8.A75V.01	538	0	0.0922672	0	0.200256	0.102039	0.0612857	0.0108809	0.0507168	0	0	0.046866	0.0528533	0.122309	0.115793	0.0286848	0	0.0636092		TCGA.G3.AAV6.01	44	1	0	0.150639	0	0	0	0.155948	0	0.00620359	0	0.043062	0.00338207
TCGA.DD.AADC.01	425	1	0	0.203585	0.159448	0	0.060937	0	0.05322	0.0961935	0	0.0276985	0.151052	0.150448	0	0	0.00516225	0		TCGA.DD.A73E.01	44	0	0.1051	0	0	0.0199881	0	0.017968	0.177061	0.00332938	0	0.00110775	0.00331546
TCGA.CC.A3MB.01	315	1	0.213528	0	0.0534707	0	0.0606984	0.0198752	0	0	0	0	0.189335	0.104102	0.202335	0	0	0.119625		TCGA.BD.A2L6.01	415	1	0.0741494	0	0.0396697	0.0491839	0	0.0798525	0.0943053	0.0879381	0	0.0441826	0.00297978
TCGA.LG.A9QD.01	366	0	0	0.24725	0.117114	0.026267	0.0598714	0	0.0284078	0.0633923	0	0	0.0476253	0.189074	0	0	0.0496666	0.0861898		TCGA.WJ.A86L.01	345	0	0.340759	0	0	0.0197501	0	0.0201823	0.234695	0.0106923	0	0	0.00265121
TCGA.YA.A8S7.01	412	1	0	0.200574	0.0545244	0.0144016	0.0590603	0	0.0266087	0.065564	0.286436	0	0.01578	0.189086	0.0300096	0	0.00430743	0		TCGA.DD.AAD6.01	50	1	0.200147	0	0	0.0269032	0	0.0807647	0.151912	0	0	0	0.00256005
TCGA.UB.A7ME.01	486	0	0.0926822	0.0442742	0.261993	0.0906547	0.0586238	0	0.0332851	0.0103458	0	0.088776	0.131539	0.0617883	0.034711	0	0.00997731	0.0489525		TCGA.DD.AAW2.01	391	1	0.134131	0	0.0335188	0	0	0.0568457	0.165064	0	0.015884	0	0.00233273
TCGA.DD.AACF.01	365	1	0.170999	0	0	0	0.0580625	0.0953988	0	0.0382352	0	0	0.0470205	0.203915	0.292082	0.0341339	0	0.00723969		TCGA.K7.AAU7.01	58	1	0.0371354	0.127423	0.0143843	0.0298611	0.0353503	0	0.100579	0	0.00806933	0	0.00219137
TCGA.BW.A5NO.01	20	0	0	0.204483	0.202841	0.0579955	0.057939	0	0.0656627	0.0548879	0	0.0908204	0.0522747	0.0849988	0	0	0.0786679	0.0261861		TCGA.ZP.A9D2.01	765	0	0.175439	0	0	0.0408937	0	0	0.0281157	0.0682573	0.00183266	0	0.00184525
TCGA.2Y.A9GW.01	1271	1	0	0.122623	0	0	0.0572797	0.00507782	0.10844	0.02269	0	0.411721	0.0811206	0.0795667	0.0589671	0	0	0.0525138		TCGA.DD.A39X.01	1032	1	0.145049	0.0197316	0	0	0	0.176001	0.061918	0.0908689	0.17115	0.0655539	0.00130388
TCGA.BC.A10X.01	770	1	0.24047	0	0.194637	0.0423052	0.0555292	0	0	0.0104784	0.175991	0	0.0338519	0.136884	0.00357726	0.0322878	0	0		TCGA.CC.A3M9.01	219	1	0	0.071449	0.260808	0.0742089	0.125878	0.00442531	0	0.0894198	0.168105	0.0569014	0.000979642
TCGA.DD.A1EG.01	1372	1	0.124493	0	0.0603925	0.0286551	0.0546602	0.00643697	0.0491848	0	0	0.167803	0.175776	0.140949	0.0557779	0.0435084	0	0.0797646		TCGA.DD.AAVS.01	1823	0	0.2121	0.0434055	0.0637912	0	0	0.208138	0	0.0289289	0	0.180403	0.000241842
TCGA.DD.AAD0.01	137	0	0.158169	0	0	0	0.0536475	0	0.0849236	0	0	0.284006	0.174809	0.0182665	0.0104428	0	0	0		TCGA.ED.A7XO.01	262	1	0.0248687	0.0125875	0.0361504	0	0	0	0	0.0467869	0	0	0
TCGA.G3.A5SM.01	520	0	0.0679453	0	0.241357	0	0.0533403	0	0.0677397	0.0269127	0	0.0892673	0.129516	0.0233939	0.195478	0.0573469	0	0		TCGA.G3.A3CI.01	NA	NA	0.0251269	0	0.0494214	0	0.00936414	0.0275789	0.0758596	0.0411234	0.0175449	0	0
TCGA.G3.AAV2.01	372	0	0.270321	0	0.0320375	0	0.0531437	0	0	0.0558611	0	0	0.00392245	0.137855	0.100524	0.236053	0	0		TCGA.BC.A110.01	2057	1	0.0679201	0	0.0260127	0	0.0236826	0	0	0.0231678	0.0890194	0	0
TCGA.CC.A8HT.01	140	1	0.0728655	0	0	0	0.0530034	0.0666583	0.0306745	0	0	0.0857328	0.177253	0.0118948	0.262023	0.11674	0	0		TCGA.DD.A3A6.01	3258	0	0	0.110744	0.0268382	0	0	0.0247618	0	0	0.0439266	0	0
TCGA.DD.A4NA.01	1008	0	0	0.400669	0.0702123	0	0.0519497	0	0.0370347	0.0297486	0	0.0611047	0.0636699	0.199804	0.00098418	0	0	0.0743637		TCGA.DD.A4NS.01	893	1	0.0769253	0	0.124421	0.0259597	0.00613647	0	0	0.0829795	0.0255748	0.0426187	0
TCGA.EP.A2KB.01	596	1	0.267739	0	0	0.0711124	0.0517211	0.121235	0	0	0	0.0232158	0.0398745	0.124226	0.0667431	0.0292239	0	0.119539		TCGA.ED.A627.01	423	0	0.0284388	0	0.187593	0.0576206	0.0246044	0	0.0435539	0.0995736	0.0703104	0.0283945	0
TCGA.DD.A113.01	2425	0	0.0570555	0.10494	0.209607	0.0328742	0.0514804	0.0220209	0.0275836	0	0	0.04347	0.072464	0.034663	0.139913	0.089992	0	0.036195		TCGA.BC.4072.01	475	1	0	0.0726133	0.137559	0.061996	0	0.0433638	0	0.0451858	0.0133268	0.181994	0
TCGA.DD.AAEK.01	1067	0	0.0344494	0.0641832	0.0528935	0.112075	0.0496609	0.00528276	0.0132746	0	0	0.11814	0.194207	0.0951169	0.0667366	0.104385	0	0.0280941		TCGA.DD.A4NI.01	816	0	0	0.0551767	0.123144	0.108548	0	0.0203991	0	0.109548	0.0619429	0	0
TCGA.CC.A5UE.01	272	1	0	0.0638858	0	0	0.049643	0	0.205207	0.120449	0	0.124073	0.0211902	0.201411	0	0	0.126288	0.0828039		TCGA.KR.A7K0.01	65	0	0.017598	0.0399525	0.0310659	0.0998639	0	0	0	0.0228402	0.0275255	0.0350024	0
TCGA.G3.A7M8.01	430	0	0.16828	0	0	0	0.0495689	0	0	0.0380074	0	0	0	0.343018	0.230532	0	0.0488706	0.079823		TCGA.K7.A5RF.01	631	0	0.141417	0	0.0561683	0.0159238	0.0655262	0	0	0.0545168	0.132804	0	0
TCGA.EP.A3RK.01	363	0	0	0.0601786	0.352696	0.1209	0.0493622	0	0.0703001	0	0	0.0322124	0.0701667	0.115845	0.0484675	0.0106786	0.00996861	0.0425691		TCGA.CC.A9FV.01	NA	NA	0.0417818	0	0.0390458	0	0.00382393	0.0130912	0	0	0.145257	0.0437557	0
TCGA.RC.A7S9.01	640	0	0	0.249242	0.0744594	0	0.0484076	0.235783	0	0	0	0.0878929	0.150607	0	0.0597999	0.0106564	0	0		TCGA.G3.AAUZ.01	480	0	0	0.159406	0.0635458	0	0.0490727	0.0207303	0.00565308	0.0798247	0.0824898	0.100194	0
TCGA.CC.A5UC.01	347	1	0	0.157248	0.153613	0.0250567	0.0480936	0	0.0870499	0.0913804	0.0147523	0.144256	0.042163	0.0455672	0.0213816	0	0.0536913	0.0239826		TCGA.5R.AAAM.01	46	0	0	0.0662493	0.0569094	0.0342473	0	0.00256914	0.175242	0.0294756	0.118663	0.00661179	0
TCGA.DD.AACT.01	1562	0	0	0.205162	0.0289021	0.0823412	0.0448282	0	0.104586	0.202492	0	0.04904	0.0568203	0	0.0274317	0.0395875	0	0.0266492		TCGA.G3.A5SM.01	252	1	0.0679453	0	0	0.0417436	0	0.0677397	0.0269127	0.129516	0.0233939	0.195478	0
TCGA.DD.A1EJ.01	1005	1	0	0.144303	0.0108124	0.0477747	0.0447121	0	0.208017	0.133675	0.0619149	0.0520168	0.00702683	0	0.181708	0.0477091	0	0.0184518		TCGA.UB.AA0V.01	314	0	0.00185511	0.0761587	0.0560578	0.0321105	0.00309298	0	0.0648774	0.0727737	0.00329606	0.0563197	0
TCGA.RC.A7SB.01	588	0	0.0160917	0.0298251	0.169366	0	0.0441678	0	0	0.0288379	0	0	0.263818	0.0875208	0.207401	0.0353291	0	0		TCGA.ED.A8O6.01	56	0	0	0.241415	0.0658265	0.0487146	0	0.0692063	0.256311	0	0	0.0285212	0
TCGA.CC.5262.01	103	1	0.0967589	0	0.162835	0.0970961	0.0420479	0	0.106404	0	0	0.0282529	0.0578726	0.137101	0.0678822	0.0574114	0	0.114542		TCGA.G3.A7M9.01	56	0	0.184276	0	0.0289081	0.0319415	0.0215612	0.0237616	0.122712	0	0	0.0461382	0
TCGA.ED.A97K.01	6	0	0.0947537	0.312625	0.208765	0.00326575	0.0384647	0	0.0294729	0	0	0.231837	0.00763227	0.0156768	0	0.00143865	0	0.0114209		TCGA.BC.A10X.01	770	0	0.24047	0	0.0423052	0.0236771	0	0	0.0104784	0.0338519	0.136884	0.00357726	0
TCGA.DD.AAVQ.01	2728	0	0	0.282794	0.219511	0.0929424	0.0380771	0.0314066	0	0.00967592	0	0.0513152	0.0906235	0.0697107	0.0162342	0.00170439	0.00935085	0.0502237		TCGA.2Y.A9GY.01	NA	NA	0	0.194641	0.224284	0	0	0.0757964	0.0352777	0.104621	0.0272631	0.00907292	0
TCGA.DD.AADU.01	554	0	0	0.000856139	0	0	0.037453	0.0961956	0.0290769	0.185424	0.132771	0.056825	0	0	0	0	0.22339	0		TCGA.2Y.A9H8.01	NA	NA	0.0433069	0	0.226654	0.029338	0.00624476	0.0720468	0.0797683	0.0694378	0.0365195	0.0370797	0
TCGA.DD.A114.01	1149	1	0.0434109	0.00803908	0.329842	0.0828004	0.0345331	0	0.00448626	0.00446329	0	0.0493855	0.197106	0.0507153	0.0503764	0.0496388	0	0.0167795		TCGA.DD.A1ED.01	2301	0	0.025712	0.0503813	0.0587669	0	0	0.00286002	0.0497547	0.00659126	0.0149021	0.0299477	0
TCGA.HP.A5N0.01	1147	1	0	0.152137	0.0326136	0.00643264	0.0340801	0.221104	0	0.180079	0.17269	0.029244	0.0207899	0.0172233	0.019342	0.111208	0	0		TCGA.FV.A4ZQ.01	12	0	0	0.141862	0.283622	0	0.0644328	0.0343746	0	0.098741	0.0485354	0.027646	0
TCGA.DD.A4NQ.01	373	1	0.0593108	0	0	0	0.0340403	0	0.17228	0.1416	0	0.111908	0	0	0.031449	0	0.179396	0.0547719		TCGA.RC.A7SB.01	588	0	0.0160917	0.0298251	0	0.0619024	0	0	0.0288379	0.263818	0.0875208	0.207401	0
TCGA.DD.AACO.01	1876	0	0.0921211	0.0468545	0.306688	0.00372556	0.0319892	0	0.0478803	0.0433719	0	0	0.0645166	0.0599619	0.1829	0	0	0.0319614		TCGA.ED.A66X.01	124	1	0.201747	0	0	0	0	0.125319	0.0393219	0.0131639	0.241381	0.0141889	0
TCGA.4R.AA8I.01	262	1	0.0904267	0	0	0	0.0281892	0.104311	0.029555	0.173365	0.113251	0	0	0.0109939	0.124077	0	0.00742469	0		TCGA.DD.AADS.01	474	0	0	0.20408	0.226704	0.0270163	0.0316783	0.0723064	0.0557133	0.0713289	0.0484669	0.0626971	0
TCGA.BC.A69I.01	387	0	0.0304355	0.132139	0	0.0238206	0.0280915	0.163641	0	0	0.234111	0.0180091	0.060868	0.0106957	0.0249544	0.22625	0	0		TCGA.DD.AADC.01	NA	NA	0	0.203585	0	0.0486535	0	0.05322	0.0961935	0.151052	0.150448	0	0
TCGA.BC.A8YO.01	562	0	0.0753304	0	0	0.185218	0.0205922	0.0898275	0.0252124	0.0467314	0	0	0.259517	0.049301	0.154428	0.0383006	0	0.0190663		TCGA.ED.A82E.01	408	0	0.116184	0.114127	0.0228177	0.0140765	0	0.0523742	0	0	0.0216557	0.0196488	0
TCGA.2Y.A9H3.01	1516	0	0	0.229478	0.220053	0.078162	0.0205029	0.0404777	0	0.0199677	0	0	0.0304441	0.0384907	0.0441185	0.270801	0	0.00485699		TCGA.DD.AADN.01	898	0	0	0.231664	0.242054	0.11297	0.0209736	0.0383976	0.0607132	0.0364824	0.0158438	0.00877001	0
TCGA.G3.A3CJ.01	594	0	0	0.203507	0.0451335	0.069781	0.0189392	0	0	0.265672	0.0851997	0.0125158	0.010347	0.10479	0	0.00648978	0	0		TCGA.CC.A1HT.01	101	0	0	0.230759	0.122406	0.103235	0	0.0417481	0.0612283	0.0443566	0.148595	0.0595437	0
TCGA.ED.A66X.01	406	0	0.201747	0	0.165097	0	0.0161963	0	0.125319	0.0393219	0	0.179916	0.0131639	0.241381	0.0141889	0	0.00366916	0		TCGA.DD.A4NP.01	1286	1	0.107118	0	0	0	0	0.0146286	0.0212622	0	0.095199	0	0
TCGA.BC.A69H.01	444	0	0	0.105669	0.173418	0.0198439	0.0161847	0	0.16255	0.0184167	0	0.229634	0.0153834	0.121804	0.0539729	0	0.0417509	0.0413722		TCGA.5R.AA1D.01	449	0	0	0.0057959	0.0244352	0.0246351	0	0.0688956	0.0567466	0.0302448	0.039108	0.0512002	0
TCGA.2Y.A9HB.01	260	0	0	0.182331	0.170307	0.0574056	0.014152	0	0.0187699	0.0858666	0	0.0571837	0.149943	0	0.0533056	0.0571781	0	0.0366617		TCGA.UB.A7MD.01	52	0	0	0.148086	0	0	0	0.0409634	0.0360303	0.0697546	0.136823	0.155938	0
TCGA.DD.A1EC.01	602	0	0.0467507	0	0.245438	0.141117	0.0129504	0.0441593	0.0859067	0.0417353	0	0.039693	0.0675485	0.106394	0.0340379	0.00732365	0.00237587	0.0316616		TCGA.ZP.A9D0.01	1091	0	0.253567	0	0	0.0635192	0	0	0.242606	0.0394651	0.120035	0	0
TCGA.EP.A3JL.01	303	0	0.110721	0	0.166592	0.0861025	0.0127726	0.0632366	0.0116121	0	0	0.0344644	0.187423	0.164031	0.0233493	0.0427524	0	0.0465848		TCGA.DD.AACL.01	NA	NA	0	0.27421	0.0636864	0	0	0.043594	0.0854761	0.0871	0	0	0
TCGA.ED.A7PY.01	390	0	0.254003	0	0.0584141	0.0072351	0.00929812	0	0.199334	0	0	0.00414026	0.0745924	0	0.148217	0.0304397	0	0.032258		TCGA.G3.A3CK.01	585	0	0.093899	0	0.194616	0.0568145	0.109419	0	0	0.0627266	0.0946804	0	0
TCGA.G3.A25Z.01	655	0	0	0.0675891	0	0	0.00737269	0.0860017	0	0.0811274	0	0	0.0439842	0.242401	0.301899	0	0.0207021	0.0832095		TCGA.DD.A39V.01	455	1	0	0.113408	0.175037	0.0199536	0.011068	0.0804394	0.0787223	0.0754829	0.0767485	0.106974	0
TCGA.DD.AACC.01	1685	1	0.0595857	0.072992	0.257282	0.211536	0.00714157	0.0805332	0	0	0	0	0.0846137	0.068682	0.0245767	0.00957342	0	0.0579857		TCGA.WQ.A9G7.01	30	0	0	0.216128	0	0	0	0.0989231	0	0.0233614	0	0.0426179	0
TCGA.ED.A8O6.01	56	1	0	0.241415	0.198578	0.0658265	0.00635121	0	0.0692063	0.256311	0.00715611	0.0736182	0	0	0.0285212	0	0.00200598	0		TCGA.UB.A7MF.01	NA	NA	0.0657607	0	0.174439	0.0176161	0	0.139488	0.00971055	0.273089	0.0247403	0.0342246	0
TCGA.FV.A2QQ.01	729	0	0.133295	0	0.204567	0.164257	0.00540039	0	0.118808	0	0	0.00594846	0.097147	0.111909	0.102801	0.00697244	0	0.0341849		TCGA.FV.A23B.01	1453	1	0.0655189	0	0.0235325	0	0	0.188817	0.0494112	0.103234	0.0702919	0.137938	0
TCGA.CC.A9FU.01	NA	NA	0	0.331287	0.0577598	0.0974745	0.00113477	0	0.123267	0.0508173	0	0.114621	0.0463958	0.0180513	0	0	0.0877198	0.0714724		TCGA.DD.A4NV.01	2398	0	0	0.0130649	0	0	0	0.0679216	0.0425416	0.0728983	0	0	0
TCGA.MI.A75G.01	698	0	0.275175	0	0	0	0.000912614	0.00138537	0	0.0709371	0	0	0.0558059	0.244298	0.188161	0	0.0515843	0.066793		TCGA.BC.A10S.01	1130	1	0.121651	0	0.104466	0.0666178	0	0	0.0780962	0.00367416	0.19653	0.00275156	0
TCGA.BC.4072.01	1490	1	0	0.0726133	0.346553	0.137559	0.000646583	0	0.0433638	0	0.0573922	0.017135	0.0451858	0.0133268	0.181994	0	0.0102629	0		TCGA.DD.AACI.01	1432	1	0	0.0769605	0.235634	0.0835367	0.0642931	0	0.0175623	0.0197113	0.0684586	0	0
TCGA.ED.A82E.01	408	0	0.116184	0.114127	0.158444	0.0228177	0.000626454	0	0.0523742	0	0.0424135	0.00918882	0	0.0216557	0.0196488	0.143216	0	0		TCGA.G3.A5SK.01	483	1	0.276699	0	0.0708343	0	0.032564	0	0.0756361	0.111367	0.0717334	0	0
TCGA.ZS.A9CE.01	1241	0	0.0463146	0.00760936	0	0	0	0	0.00306284	0.120209	0.144814	0.0584682	0.139736	0	0	0	0.0149879	0		TCGA.RC.A7S9.01	640	0	0	0.249242	0	0.0288653	0.235783	0	0	0.150607	0	0.0597999	0
TCGA.DD.A4NF.01	942	0	0.254176	0	0	0	0	0	0.0203433	0	0.0346178	0	0	0.0478308	0	0	0.0145038	0		TCGA.DD.A116.01	828	1	0.0804673	0	0	0	0	0	0.0592885	0.062817	0.0978241	0.114338	0
TCGA.WX.AA47.01	556	1	0.232228	0	0.00918779	0	0	0	0.0887461	0.0866541	0	0.145938	0	0	0	0	0.0544788	0		TCGA.DD.AAE4.01	111	1	0	0.25168	0.136444	0.0310303	0.0361623	0	0	0.12942	0.0524497	0.0303676	0
TCGA.DD.AAW3.01	1633	0	0.00117786	0.0556293	0	0	0	0	0.0335303	0	0	0	0.0685565	0.311188	0	0.123835	0	0		TCGA.MR.A8JO.01	330	0	0	0.185391	0.0808738	0.0284639	0	0.0615991	0.0968726	0.050073	0.0764665	0	0
TCGA.UB.A7MC.01	500	0	0.0665249	0.0988541	0	0	0	0	0	0.166509	0.00987768	0	0.191809	0	0.109268	0	0.0570996	0		TCGA.YA.A8S7.01	NA	NA	0	0.200574	0.0144016	0.0407675	0	0.0266087	0.065564	0.01578	0.189086	0.0300096	0
TCGA.DD.AACA.01	2301	0	0.138364	0	0.0542418	0	0	0	0	0.139401	0.146328	0.0597894	0.140976	0	0	0	0.0245885	0		TCGA.DD.AACA.01	776	1	0.138364	0	0	0.0112388	0	0	0.139401	0.140976	0	0	0
TCGA.DD.A3A7.01	419	1	0	0.413703	0	0	0	0	0.0744142	0.0370577	0	0.118829	0.00999888	0	0	0	0.00252535	0.0306366		TCGA.ZP.A9CY.01	782	0	0	0.150904	0.00531309	0.0486736	0	0.0621002	0.0882335	0.0655986	0	0.0305468	0
TCGA.ZP.A9D4.01	395	0	0	0.0370996	0	0	0	0	0.210247	0.0978232	0.165837	0.00461684	0.117397	0	0.0202402	0	0.0293454	0		TCGA.DD.A3A2.01	NA	NA	0.16713	0	0	0.00918679	0.211758	0	0.100904	0.128418	0.0652849	0	0
TCGA.RC.A7SH.01	468	0	0.0732712	0.0741266	0	0	0	0	0.176672	0	0	0.117856	0.0209532	0	0	0.0713828	0	0.0490973		TCGA.G3.A3CJ.01	296	1	0	0.203507	0.069781	0.0975678	0	0	0.265672	0.010347	0.10479	0	0
TCGA.DD.A116.01	1622	1	0.0804673	0	0.0671798	0	0	0	0	0.0592885	0	0	0.062817	0.0978241	0.114338	0.140591	0.016161	0		TCGA.NI.A8LF.01	799	0	0.343407	0	0	0	0	0.193645	0.00912455	0	0.152556	0	0
TCGA.RC.A6M4.01	22	0	0.180681	0	0	0	0	0	0.00481832	0	0.17914	0.0653226	0.0562695	0.0204412	0.0763142	0.0876835	0	0		TCGA.CC.A7IE.01	169	1	0	0.204152	0.127371	0	0.00988195	0.0652687	0.0801927	0.0761276	0	0.0455441	0
TCGA.DD.AACS.01	1804	0	0.0403509	0.04719	0	0	0	0	0.0875907	0.0831053	0.344068	0.109493	0	0	0	0	0.0351719	0		TCGA.HP.A5N0.01	179	1	0	0.152137	0.00643264	0.00305546	0.221104	0	0.180079	0.0207899	0.0172233	0.019342	0
TCGA.DD.A3A8.01	11	1	0.0755513	0	0	0	0	0	0	0.228495	0.00409878	0.057667	0.115131	0	0	0.247892	0	0		TCGA.G3.AAV2.01	372	0	0.270321	0	0	0	0	0	0.0558611	0.00392245	0.137855	0.100524	0
TCGA.DD.AAC8.01	16	1	0	0.127545	0	0	0	0	0.00463324	0.207308	0.138652	0.0613589	0.0309848	0.210442	0	0	0.00149429	0		TCGA.BC.A10T.01	598	1	0.08682	0	0.0347476	0	0	0	0.00800417	0.0934634	0.00892579	0.0850704	0
TCGA.DD.A3A4.01	612	1	0.223126	0	0	0	0	0	0.309791	0.0983939	0.140158	0.0191621	0	0	0	0	0	0		TCGA.5C.A9VG.01	328	0	0	0.099879	0.0240583	0.0203809	0	0	0.188519	0.00242198	0.0158278	0	0
TCGA.CC.A7IF.01	649	1	0	0.107832	0	0.0203729	0	0	0.188946	0.174134	0	0.051356	0.0293779	0.00520953	0.0287295	0.11937	0	0.0286969		TCGA.MI.A75H.01	307	1	0	0.200625	0.0859255	0.0713361	0	0	0.102086	0.211955	0	0.0759003	0
TCGA.BC.A10R.01	308	1	0	0.11706	0	0	0	0	0.116672	0.00700749	0	0	0.141948	0.137187	0.249756	0	0	0.0466971		TCGA.2Y.A9GZ.01	NA	NA	0	0.250514	0.0184777	0.10273	0	0.00653407	0.205935	0	0	0	0
TCGA.DD.AACH.01	195	1	0.146151	0	0	0	0	0	0.058431	0.151106	0.0894025	0.0537758	0	0.0990772	0.107729	0	0.0717918	0		TCGA.G3.AAV0.01	476	0	0	0.121713	0.0450288	0.0194908	0.134869	0	0.218255	0.0321032	0	0	0
TCGA.DD.AAE9.01	722	0	0	0.14853	0	0.00699115	0	0.114574	0.0214261	0	0	0	0.125917	0.150811	0.202252	0	0	0.0180479		TCGA.CC.A7IJ.01	382	0	0	0.0363004	0.161867	0.0378528	0.0895114	0	0	0.0870204	0.207564	0.0876696	0
TCGA.WQ.A9G7.01	30	0	0	0.216128	0.0947884	0	0	0	0.0989231	0	0.062343	0.101952	0.0233614	0	0.0426179	0	0.0668553	0		TCGA.DD.AACD.01	NA	NA	0	0.106059	0.0153842	0	0.0336233	0	0.0376512	0.0689731	0.112158	0.0341956	0
TCGA.DD.AAEB.01	478	0	0	0.137812	0	0.177809	0	0	0.0604765	0.22931	0	0.0764265	0.0421533	0.058622	0	0.0307757	0	0		TCGA.CC.5260.01	87	0	0	0.176856	0.212102	0.00638946	0	0.093316	0.0285259	0.0475493	0.084861	0.258694	0
TCGA.DD.A39Z.01	601	1	0.19769	0	0	0.109242	0	0	0.188527	0.0199102	0	0.00211175	0	0	0	0	0.0724312	0.179114		TCGA.WX.AA47.01	NA	NA	0.232228	0	0	0.00341198	0	0.0887461	0.0866541	0	0	0	0
TCGA.BC.A10U.01	837	1	0.222567	0	0	0	0	0	0	0.0198877	0	0	0	0.208969	0.0477584	0.144202	0	0.0725669		TCGA.G3.A25X.01	1779	0	0	0.224163	0.106716	0.174483	0.0154632	0.00331364	0	0	0.0233998	0.0493488	0
TCGA.DD.AADL.01	636	0	0.0633859	0.150693	0	0	0	0.142856	0	0.223474	0	0	0.0495953	0	0.104576	0	0.0750476	0.0341492		TCGA.ED.A66Y.01	296	0	0	0.274575	0	0	0	0.0148316	0.138228	0	0.0969154	0	0
TCGA.DD.AACJ.01	2102	0	0.184796	0	0	0	0	0	0.138847	0.193695	0.0908055	0.028443	0	0.0839012	0.0299193	0	0.0284729	0		TCGA.CC.5258.01	129	0	0.0098572	0	0	0.0739608	0	0.102059	0.0842515	0.0602297	0.0463872	0	0
TCGA.G3.A6UC.01	671	0	0.255085	0	0	0	0	0	0	0.186914	0	0.00472283	0.164787	0.0710385	0.0109418	0.0772845	0	0		TCGA.ZS.A9CE.01	892	1	0.0463146	0.00760936	0	0.00109406	0	0.00306284	0.120209	0.139736	0	0	0
TCGA.DD.AACV.01	1531	0	0.0988525	0	0	0	0	0	0.126284	0.117004	0	0	0	0.112082	0	0	0.0882316	0		TCGA.DD.A4NF.01	656	1	0.254176	0	0	0	0	0.0203433	0	0	0.0478308	0	0
TCGA.G3.AAV6.01	65	1	0	0.150639	0	0	0	0	0.155948	0	0	0.331128	0.00620359	0	0.043062	0	0.0418306	0.00338207		TCGA.DD.AAW3.01	1633	0	0.00117786	0.0556293	0	0.0461514	0	0.0335303	0	0.0685565	0.311188	0	0
TCGA.K7.A6G5.01	512	0	0	0.254082	0.0360535	0.0521798	0	0	0	0.208506	0	0.0540488	0.135703	0	0.0298216	0	0.00340785	0.0466565		TCGA.LG.A9QC.01	425	0	0	0.0129159	0	0	0	0	0.146902	0	0	0	0
TCGA.2Y.A9HA.01	36	1	0.107484	0	0	0	0	0	0.175598	0.039028	0.241719	0.184036	0	0	0	0	0	0		TCGA.UB.A7MC.01	359	1	0.0665249	0.0988541	0	0.0121078	0	0	0.166509	0.191809	0	0.109268	0
TCGA.DD.A1EE.01	349	1	0.174044	0	0	0	0	0	0.147757	0.0600664	0.150547	0.0101041	0	0.0256195	0.158579	0	0.0200085	0		TCGA.ZP.A9D4.01	395	0	0	0.0370996	0	0.0271171	0	0.210247	0.0978232	0.117397	0	0.0202402	0
TCGA.CC.A7IK.01	262	1	0	0	0	0	0	0	0	0.13637	0.516547	0	0.0630536	0	0	0.159642	0	0		TCGA.RC.A6M4.01	NA	NA	0.180681	0	0	0.0206753	0	0.00481832	0	0.0562695	0.0204412	0.0763142	0
TCGA.G3.A7M9.01	56	1	0.184276	0	0.195138	0.0289081	0	0.0215612	0.0237616	0.122712	0	0.089842	0	0	0.0461382	0	0.132608	0		TCGA.DD.AACS.01	1804	0	0.0403509	0.04719	0	0.0077916	0	0.0875907	0.0831053	0	0	0	0
TCGA.DD.AAVP.01	2752	0	0	0.255619	0	0	0	0	0	0.103165	0.029242	0	0.14763	0.0625588	0.0743093	0.110721	0.0075743	0		TCGA.DD.A3A8.01	11	0	0.0755513	0	0	0.057637	0	0	0.228495	0.115131	0	0	0
TCGA.UB.A7MB.01	601	0	0.126245	0	0	0	0	0	0.199039	0.0978572	0	0	0	0	0	0	0.135173	0		TCGA.DD.AAC8.01	16	0	0	0.127545	0	0	0	0.00463324	0.207308	0.0309848	0.210442	0	0
TCGA.DD.A4NK.01	1210	1	0.104153	0	0	0	0	0.055671	0	0.0308734	0	0	0.178797	0.266754	0.107162	0.0737919	0	0.0259911		TCGA.DD.A3A4.01	87	1	0.223126	0	0	0	0	0.309791	0.0983939	0	0	0	0
TCGA.ZS.A9CG.01	341	0	0.0702	0.041864	0	0	0	0.136534	0	0.0770125	0	0	0.0468736	0.198206	0.000226296	0.157385	0.0632418	0.0435945		TCGA.DD.AACH.01	NA	NA	0.146151	0	0	0	0	0.058431	0.151106	0	0.0990772	0.107729	0
TCGA.DD.AADK.01	1049	0	0	0.296098	0.259095	0.0139009	0	0.0259896	0	0.03743	0	0.0462961	0.0360712	0	0.0417583	0.0592164	0	0.0442411		TCGA.DD.AAEB.01	478	0	0	0.137812	0.177809	0.00742591	0	0.0604765	0.22931	0.0421533	0.058622	0	0
TCGA.DD.AADG.01	1145	0	0.167831	0	0	0.137777	0	0	0.0956287	0.000686651	0.18878	0.0696882	0.0850839	0	0	0.058036	0	0		TCGA.DD.AADU.01	554	0	0	0.000856139	0	0	0.0961956	0.0290769	0.185424	0	0	0	0
TCGA.CC.A7IG.01	299	1	0	0.181319	0	0	0	0	0.15463	0	0	0.11361	0.0113779	0.204635	0.109195	0	0	0.0486531		TCGA.DD.AACJ.01	100	1	0.184796	0	0	0.0510599	0	0.138847	0.193695	0	0.0839012	0.0299193	0
TCGA.G3.A25U.01	1636	0	0	0.0753522	0	0	0	0	0.143371	0.216126	0.313455	0.00790188	0.0548182	0	0	0	0.0675403	0		TCGA.G3.A6UC.01	639	1	0.255085	0	0	0.0495731	0	0	0.186914	0.164787	0.0710385	0.0109418	0
TCGA.DD.A73B.01	283	1	0.0980199	0	0	0	0	0	0.087455	0.233234	0	0	0.00145481	0.209707	0	0	0.0618393	0.206875		TCGA.DD.AACV.01	344	1	0.0988525	0	0	0	0	0.126284	0.117004	0	0.112082	0	0
TCGA.DD.A4NH.01	917	0	0	0.147186	0.0512928	0	0	0	0.126726	0	0	0.152244	0.00267418	0	0.136727	0	0	0.154085		TCGA.2Y.A9HA.01	36	0	0.107484	0	0	0	0	0.175598	0.039028	0	0	0	0
TCGA.DD.A1EL.01	415	1	0	0	0	0	0	0	0.184681	0.0176669	0	0.197284	0.0263516	0.157856	0.241516	0	0.019596	0		TCGA.DD.A1EE.01	44	1	0.174044	0	0	0	0	0.147757	0.0600664	0	0.0256195	0.158579	0
TCGA.DD.A4NP.01	3308	0	0.107118	0	0.132306	0	0	0	0.0146286	0.0212622	0.102719	0	0	0.095199	0	0.412755	0	0		TCGA.CC.A7IK.01	150	1	0	0	0	0	0	0	0.13637	0.0630536	0	0	0
TCGA.DD.AAVU.01	2202	0	0.0415368	0	0	0	0	0	0.163036	0.0705766	0	0.384757	0.00780394	0.159341	0	0	0.0669668	0		TCGA.DD.AAVP.01	903	1	0	0.255619	0	0.0265944	0	0	0.103165	0.14763	0.0625588	0.0743093	0
TCGA.DD.AACP.01	415	0	0	0.122024	0.168134	0	0	0	0.160858	0.0579297	0	0.108573	0.0875768	0	0.143282	0	0.0429377	0.0269967		TCGA.UB.A7MB.01	48	1	0.126245	0	0	0	0	0.199039	0.0978572	0	0	0	0
TCGA.2Y.A9GS.01	724	1	0.144747	0	0	0	0	0	0.0789007	0.0414672	0	0	0.139072	0.189825	0.266872	0.00302656	0	0.0391591		TCGA.ES.A2HS.01	NA	NA	0.0521886	0.0592696	0	0	0	0.114873	0.0451253	0.0080279	0.163735	0	0
TCGA.RC.A7SK.01	472	0	0	0.258585	0.204307	0	0	0	0.114231	0.0123723	0	0	0	0.141377	0	0	0.0314953	0.161212		TCGA.DD.AADG.01	270	1	0.167831	0	0.137777	0.0105214	0	0.0956287	0.000686651	0.0850839	0	0	0
TCGA.CC.A7IE.01	217	1	0	0.204152	0.0359052	0.127371	0	0.00988195	0.0652687	0.0801927	0.0695978	0.111577	0.0761276	0	0.0455441	0	0.0949767	0		TCGA.G3.A25U.01	1636	0	0	0.0753522	0	0.0188957	0	0.143371	0.216126	0.0548182	0	0	0
TCGA.DD.AACD.01	381	1	0	0.106059	0.0106617	0.0153842	0	0.0336233	0	0.0376512	0.285993	0.0773844	0.0689731	0.112158	0.0341956	0.12555	0	0		TCGA.DD.A1EL.01	NA	NA	0	0	0	0	0	0.184681	0.0176669	0.0263516	0.157856	0.241516	0
TCGA.DD.AA3A.01	410	1	0	0.336522	0	0	0	0	0.0806553	0	0.109169	0.21148	0	0	0	0	0	0		TCGA.DD.AAVU.01	1630	1	0.0415368	0	0	0	0	0.163036	0.0705766	0.00780394	0.159341	0	0
TCGA.DD.A39W.01	827	1	0	0.186608	0.0872303	0.0282222	0	0	0	0.122186	0	0.0676585	0.161962	0	0.070005	0.120962	0	0.015481		TCGA.DD.AAD0.01	47	1	0.158169	0	0	0.0296972	0	0.0849236	0	0.174809	0.0182665	0.0104428	0
TCGA.RC.A6M6.01	9	0	0	0.0515296	0.170648	0	0	0	0.161841	0.112207	0	0.0637566	0.0121866	0.084898	0.145031	0	0.102708	0.033989		TCGA.DD.AA3A.01	NA	NA	0	0.336522	0	0	0	0.0806553	0	0	0	0	0
TCGA.DD.AAE3.01	566	0	0	0.0465171	0	0	0	0.103823	0	0.0413545	0.0527591	0	0.00834097	0.404293	0.131038	0	0.0249785	0		TCGA.DD.AAE3.01	566	0	0	0.0465171	0	0	0.103823	0	0.0413545	0.00834097	0.404293	0.131038	0
TCGA.DD.A11A.01	79	0	0.15983	0	0	0	0	0	0.182261	0.178002	0.125956	0.00613692	0	0	0	0	0.151611	0		TCGA.DD.A11A.01	NA	NA	0.15983	0	0	0	0	0.182261	0.178002	0	0	0	0
TCGA.DD.A73G.01	3478	0	0	0.194413	0	0	0	0	0.115914	0.0950898	0	0	0.00126955	0.23442	0.155128	0.072165	0.0751732	0.00671912		TCGA.LG.A6GG.01	387	0	0.125149	0	0	0	0	0.191647	0.00823104	0	0	0.0133912	0
TCGA.ES.A2HT.01	438	1	0	0.211	0.0951574	0	0	0	0.144949	0	0	0.0683673	0.0933581	0.213595	0	0	0.00595991	0.0873647		TCGA.DD.A118.01	658	1	0.0892018	0	0	0	0	0.0418207	0.0816632	0.0257807	0.000468251	0.0224781	0
TCGA.CC.A9FW.01	248	0	0.0283955	0.0361563	0.467028	0.0370511	0	0.0143343	0	0	0	0.104999	0.0527334	0.0355908	0	0.0854542	0	0.0605194		TCGA.DD.AAE6.01	105	1	0.427655	0	0	0	0	0.0434698	0.0250331	0	0	0	0
TCGA.NI.A8LF.01	799	0	0.343407	0	0.0442305	0	0	0	0.193645	0.00912455	0	0	0	0.152556	0	0	0	0		TCGA.DD.AADY.01	555	0	0.254235	0	0	0.0212915	0	0.0385125	0.0810804	0.118526	0.0292194	0	0
TCGA.DD.AAE0.01	555	0	0	0.289584	0.0179718	0.0382641	0	0	0.16403	0	0	0.171773	0.0533882	0	0.0349668	0.0392254	0	0.0366389		TCGA.CC.A7IH.01	365	0	0.199482	0	0	0	0.213519	0	0.0689335	0	0	0	0
TCGA.MI.A75H.01	747	0	0	0.200625	0.0246879	0.0859255	0	0	0	0.102086	0.0807838	0.0103982	0.211955	0	0.0759003	0.102534	0	0		TCGA.G3.AAV4.01	27	0	0.191465	0	0.0120863	0	0	0.166996	0.0459909	0	0.0014826	0	0
TCGA.CC.A7IH.01	365	0	0.199482	0	0	0	0	0.213519	0	0.0689335	0.135483	0.0168275	0	0	0	0.301844	0	0		TCGA.DD.A4NN.01	166	1	0.113732	0	0	0.0647949	0	0.132694	0.174237	0	0.0517617	0.0408987	0
TCGA.G3.AAV4.01	27	1	0.191465	0	0	0.0120863	0	0	0.166996	0.0459909	0.216282	0	0	0.0014826	0	0	0.0705673	0		TCGA.NI.A4U2.01	NA	NA	0.0922754	0	0	0	0	0.0618617	0.142657	0.0743798	0.0818738	0.0336983	0
TCGA.DD.AACL.01	107	1	0	0.27421	0.10232	0.0636864	0	0	0.043594	0.0854761	0.030803	0.198318	0.0871	0	0	0	0.091649	0		TCGA.T1.A6J8.01	NA	NA	0	0.00734777	0	0	0	0.111173	0.012026	0.0480697	0	0.118349	0
TCGA.DD.A39V.01	643	1	0	0.113408	0.0996227	0.175037	0	0.011068	0.0804394	0.0787223	0.103097	0	0.0754829	0.0767485	0.106974	0.0293438	0	0		TCGA.DD.AAD5.01	130	1	0	0.0609581	0	0	0	0.0810627	0.0419905	0	0.366156	0.037391	0
TCGA.5C.AAPD.01	20	0	0	0.214174	0.162196	0.06494	0	0	0.0635482	0.0721202	0	0.070923	0.171367	0.00174783	0.0707559	0.0070679	0	0.0053825		TCGA.EP.A26S.01	608	0	0.244186	0	0	0	0	0	0.0194681	0.0524502	0.103594	0	0
TCGA.CC.A7II.01	399	0	0	0.336127	0	0	0	0	0.0701193	0.0602772	0	0.02701	0.00054509	0.139657	0.256277	0	0.0803138	0.019814		TCGA.XR.A8TF.01	231	1	0	0.31661	0.16179	0.0712269	0.131428	0	0.0144242	0.0939249	0.0397889	0	0
TCGA.XR.A8TF.01	693	1	0	0.31661	0	0.16179	0	0.131428	0	0.0144242	0.0382251	0.0274164	0.0939249	0.0397889	0	0.0589306	0	0		TCGA.G3.A7M5.01	447	0	0.206549	0	0.030254	0	0.2747	0	0.0498488	0	0.0186104	0	0
TCGA.DD.AADB.01	1242	0	0	0.0817898	0.349871	0.149868	0	0.0222111	0.0182261	0.071906	0	0.00899804	0.088574	0.0516759	0.0153357	0	0.0632867	0.0493684		TCGA.CC.A9FS.01	109	1	0.0814183	0	0	0	0.250982	0	0	0	0.0801211	0	0
TCGA.BC.4073.01	849	0	0	0.0719423	0.408499	0.0575345	0	0.000289784	0	0.0700827	0	0.00495053	0.0193973	0.0372046	0.141073	0	0.071058	0.0626527		TCGA.BC.A69I.01	387	0	0.0304355	0.132139	0.0238206	0	0.163641	0	0	0.060868	0.0106957	0.0249544	0
TCGA.CC.5260.01	87	1	0	0.176856	0.0105392	0.212102	0	0	0.093316	0.0285259	0.0132299	0	0.0475493	0.084861	0.258694	0.00820822	0	0		TCGA.4R.AA8I.01	247	1	0.0904267	0	0	0.0343533	0.104311	0.029555	0.173365	0	0.0109939	0.124077	0
TCGA.XR.A8TD.01	1030	0	0	0.155974	0.174766	0.149545	0	0	0	0.0417175	0	0.0617355	0.135541	0	0.140454	0.0100498	0	0.0323515		TCGA.DD.A4NB.01	912	1	0	0.0173336	0.116148	0	0.0755298	0	0.0467272	0.0459695	0.0636602	0.19135	0
TCGA.DD.AADM.01	12	1	0	0.242135	0	0.163825	0	0	0.101292	0	0	0.0585774	0.0989253	0.0561775	0.0854203	0.0961578	0	0.067332		TCGA.DD.A11C.01	662	0	0.0928108	0.0835942	0	0	0.0687365	0	0.0109766	0.0782668	0.0594683	0.231105	0
TCGA.RC.A7SF.01	579	0	0	0.0948897	0	0.0347177	0	0	0.0994517	0.218101	0	0.0968332	0.123425	0	0.0654312	0	0.0206759	0.177298		TCGA.CC.A8HT.01	83	1	0.0728655	0	0	0	0.0666583	0.0306745	0	0.177253	0.0118948	0.262023	0
TCGA.DD.AADS.01	474	0	0	0.20408	0.163498	0.226704	0	0.0316783	0.0723064	0.0557133	0.0263829	0.00317951	0.0713289	0.0484669	0.0626971	0.0069485	0	0		TCGA.FV.A4ZP.01	NA	NA	0	0.0907692	0.165288	0	0.0602807	0.193692	0.0295367	0.0204385	0.0633868	0.00870307	0
TCGA.CC.A1HT.01	101	1	0	0.230759	0.133892	0.122406	0	0	0.0417481	0.0612283	0	0.0252601	0.0443566	0.148595	0.0595437	0	0	0		TCGA.ED.A8O5.01	406	0	0.20153	0	0	0	0.0520135	0.0278035	0	0.0220669	0	0	0
TCGA.DD.AAEA.01	575	0	0	0.0799977	0.131793	0.175109	0	0.070346	0.0543668	0	0	0.0525939	0.158301	0.0868486	0.0592502	0	0	0.0415402		TCGA.DD.A73D.01	592	1	0	0.0273525	0.0270476	0.0413276	0.0440118	0	0.244117	0	0	0	0
TCGA.CC.A3M9.01	300	1	0	0.071449	0.0732751	0.260808	0	0.125878	0.00442531	0	0.0112783	0	0.0894198	0.168105	0.0569014	0.0239984	0	0.000979642		TCGA.DD.AAVY.01	1970	0	0.15246	0	0	0	0.0279575	0.114315	0.126555	0	0	0	0
TCGA.G3.A25X.01	1779	0	0	0.224163	0.00667696	0.106716	0	0.0154632	0.00331364	0	0.191143	0.0715726	0	0.0233998	0.0493488	0.0282253	0	0		TCGA.CC.A5UD.01	182	1	0	0.0359245	0.0502482	0.0786712	0.0175301	0.0389117	0	0	0	0.0214626	0
TCGA.DD.A4NS.01	2456	1	0.0769253	0	0.386825	0.124421	0	0.00613647	0	0	0.0896244	0.0331575	0.0829795	0.0255748	0.0426187	0.0889292	0	0		TCGA.BC.A5W4.01	384	1	0.035285	0	0	0.111388	0.0129181	0	0	0.127269	0	0.0198668	0
TCGA.ZP.A9CZ.01	706	0	0.1253	0	0.313166	0.0562249	0	0.0683665	0	0	0	0.0182913	0.138836	0.0602418	0.0407408	0.056829	0	0.0450627		TCGA.5R.AA1C.01	520	0	0	0.0417885	0.164467	0.016394	0.0124173	0	0.0474251	0.0944658	0.121347	0	0
TCGA.BW.A5NQ.01	NA	NA	0	0.152445	0.224761	0.212619	0	0.143632	0	0	0	0.0147378	0.0574989	0.0172783	0.040085	0	0.0280841	0.0412333		TCGA.CC.A3MA.01	261	1	0.125184	0	0.047054	0	0.00498301	0.123527	0.00996049	0.0542583	0	0	0
TCGA.2Y.A9H8.01	633	1	0.0433069	0	0.177736	0.226654	0	0.00624476	0.0720468	0.0797683	0.0560997	0.141271	0.0694378	0.0365195	0.0370797	0	0.0244975	0		TCGA.DD.AAVX.01	393	1	0.0373237	0	0.0334871	0	0	0.135718	0.0801953	0.118288	0.117705	0	0
TCGA.2Y.A9H1.01	1229	1	0	0.141317	0.135661	0.141788	0	0	0.163507	0.032688	0	0.0466732	0.04799	0.112227	0.0351693	0.0379449	0	0.0530271		TCGA.G3.AAV1.01	49	1	0.100928	0	0	0.0300551	0	0.123262	0.124044	0	0.0569295	0.0927237	0
TCGA.UB.A7MF.01	214	1	0.0657607	0	0.0931686	0.174439	0	0	0.139488	0.00971055	0.0383669	0	0.273089	0.0247403	0.0342246	0.115428	0	0		TCGA.EP.A12J.01	570	0	0.357616	0	0.0441426	0	0	0.0744545	0.0242364	0	0	0	0
TCGA.DD.AACB.01	2324	0	0	0.15129	0.305174	0.18314	0	0.0388453	0.0255454	0	0	0.040569	0.0779819	0.0402736	0.0325285	0.0357181	0	0.019436		TCGA.2Y.A9H4.01	1452	0	0.294829	0	0.0129131	0	0	0.0884143	0	0.0597011	0.146756	0.0922373	0
TCGA.DD.AAEH.01	784	0	0	0.202111	0.143127	0.368272	0	0.0363802	0.0143214	0	0.018435	0	0.100464	0.0183187	0.0310176	0.0118976	0	0.00731343		TCGA.DD.A73A.01	728	0	0.0229788	0	0.164746	0	0	0.0615065	0	0.0652032	0.0275524	0.087365	0
TCGA.ED.A627.01	423	0	0.0284388	0	0.359254	0.187593	0	0.0246044	0	0.0435539	0.0483303	0	0.0995736	0.0703104	0.0283945	0	0.0101476	0		TCGA.DD.AAW1.01	1989	0	0	0.0991231	0	0	0	0	0	0.163397	0.270123	0	0
TCGA.2V.A95S.01	NA	NA	0	0.205607	0.120011	0.186451	0	0.0604873	0	0	0	0.0675623	0.11551	0.0300828	0.0278421	0.0354942	0	0.0803246		TCGA.DD.A73C.01	566	1	0.048017	0	0.19345	0	0	0.0153756	0.121635	0.0194485	0.213037	0	0
TCGA.FV.A4ZQ.01	12	0	0	0.141862	0.171683	0.283622	0	0.0644328	0.0343746	0	0.0248507	0.00930881	0.098741	0.0485354	0.027646	0.0115	0	0		TCGA.DD.AADJ.01	1066	0	0.109221	0.0759328	0.0872575	0.0269617	0	0.117737	0	0.0818531	0.0542229	0.0713148	0
TCGA.DD.A1EA.01	2415	0	0	0.344034	0.110364	0.120173	0	0	0.0151903	0.0807352	0	0.071609	0.121465	0	0.0255049	0.0406168	0	0.0125418		TCGA.BC.A112.01	153	0	0.0754564	0	0	0.00304081	0	0.134336	0.057078	0	0	0.112293	0
TCGA.RG.A7D4.01	1098	0	0.0519833	0.0609351	0.461023	0.153167	0	0.0590609	0	0	0	0.0459661	0.0231086	0.0441642	0.0206729	0.000126384	0.00398897	0.0373856		TCGA.CC.A8HV.01	149	1	0.150345	0	0	0	0	0.110893	0.0912053	0	0	0.0163654	0
TCGA.BC.A216.01	1351	0	0	0.108765	0.0571984	0.44134	0	0	0.024412	0.0147864	0	0.0260235	0.0540859	0	0.0198555	0	0.00202854	0.0976547		TCGA.DD.AAVZ.01	1900	0	0.122727	0	0	0.000471306	0	0.0273571	0	0.00921387	0.0860094	0.0849143	0
TCGA.RC.A6M3.01	NA	NA	0.129802	0.0527796	0.183076	0.0631621	0	0	0	0.218314	0	0	0	0.100313	0.0158739	0.0204152	0	0.0540134		TCGA.WX.AA46.01	756	0	0.0488621	0	0	0	0	0.0389069	0.0818994	0.00405894	0.0282107	0	0
TCGA.2Y.A9H0.01	3675	0	0	0.225085	0.0529975	0.21014	0	0	0.0836371	0.113171	0	0.0333081	0.0377711	0.017785	0.0138326	0.0586468	0	0.0120778		TCGA.CC.A7IL.01	179	1	0.127371	0	0	0	0	0.328282	0.0606134	0	0	0	0
TCGA.K7.A5RG.01	519	0	0.0393287	0	0.351668	0.221135	0	0.128761	0	0.019178	0	0.0226843	0.0599279	0.0716642	0.013548	0	0	0.0381611		TCGA.DD.AAEG.01	719	0	0	0.204318	0	0	0	0	0.12088	0.00317931	0	0	0
TCGA.EP.A2KA.01	627	1	0	0.271932	0.089578	0.167864	0	0	0	0.13572	0	0.03311	0.0819674	0.00594098	0.0117788	0	0.097874	0.0449913		TCGA.FV.A2QR.01	561	1	0.0487979	0	0	0.0906684	0	0	0.175699	0.104509	0	0	0
TCGA.DD.A4NR.01	9	1	0.0129877	0.0238844	0.320028	0.155897	0	0.075535	0	0.0305879	0	0	0.0417076	0.211251	0.0105313	0.00250441	0	0.083191		TCGA.BC.A10Q.01	340	1	0.0231377	0	0.0630793	0.114205	0	0	0.127559	0	0.0348479	0	0
TCGA.2Y.A9GY.01	757	1	0	0.194641	0.188782	0.224284	0	0	0.0757964	0.0352777	0.0205455	0.0665595	0.104621	0.0272631	0.00907292	0	0.0531565	0		TCGA.CC.5263.01	129	0	0	0.129415	0	0.0761601	0	0.0174799	0.0396369	0.044957	0.0252102	0.309402	0
TCGA.DD.AADN.01	898	0	0	0.231664	0.149266	0.242054	0	0.0209736	0.0383976	0.0607132	0.0312069	0.0212267	0.0364824	0.0158438	0.00877001	0	0.0271333	0		TCGA.ED.A7PZ.01	6	0	0.253015	0	0	0	0	0.0821215	0.202139	0	0	0	0
TCGA.FV.A4ZP.01	2486	1	0	0.0907692	0	0.165288	0	0.0602807	0.193692	0.0295367	0.0889595	0.248982	0.0204385	0.0633868	0.00870307	0	0.0299632	0		TCGA.XR.A8TE.01	210	1	0.162339	0	0	0	0	0	0.077848	0.0703062	0.167316	0	0
TCGA.G3.AAV3.01	412	0	0.0277871	0.0512103	0.352987	0.157866	0	0.0939992	0	0	0	0.079294	0.071294	0.0639329	0.00271325	0.0326476	0	0.020687		TCGA.FV.A3I0.01	159	1	0.0633937	0.055683	0	0.0604687	0	0.10046	0.0316694	0	0.143459	0	0
TCGA.KR.A7K7.01	951	0	0	0.264003	0.325457	0.14029	0	0.0415723	0	0.0696824	0	0.0597246	0.0173706	0	0.00234575	0	0.00905975	0.024487		TCGA.ED.A459.01	910	0	0.141256	0	0	0.00294673	0	0.115311	0.0974762	0	0.00121269	0.0120706	0
TCGA.DD.AADO.01	453	0	0	0.276724	0.0804026	0.143022	0	0.052102	0.0796427	0.0090995	0	0.13509	0.049509	0.107998	0.00182082	0	0.0149063	0.03641		TCGA.G3.AAV7.01	361	0	0.0637042	0	0	0.0509849	0	0.0911386	0.0403084	0	0.137397	0	0
TCGA.G3.A3CI.01	180	0	0.0251269	0	0.503948	0.0494214	0	0.00936414	0.0275789	0.0758596	0.152614	0.0300232	0.0411234	0.0175449	0	0	0	0		TCGA.DD.A4NO.01	990	1	0.0620683	0	0	0.024626	0	0.230419	0.067984	0.106584	0	0	0
TCGA.DD.AADF.01	115	1	0.0504692	0.0328215	0.410251	0.159738	0	0.0586373	0	0	0	0.0348408	0.0803618	0.0063903	0	0.0342642	0	0.0361936		TCGA.DD.A3A5.01	84	1	0.0614475	0	0.132568	0	0	0.235311	0.136123	0	0	0	0
TCGA.G3.A5SJ.01	698	0	0	0.164468	0.245468	0.0854746	0	0	0.00701576	0.0685266	0	0.119424	0.0811224	0	0	0	0.101648	0.0489689		TCGA.CC.A8HS.01	201	1	0	0.206497	0	0	0	0.17853	0.0667254	0.01493	0	0	0
TCGA.DD.AACZ.01	171	1	0	0.174402	0.208456	0.0718199	0	0	0.0560516	0.103379	0	0	0.0743462	0.157654	0	0	0.052188	0.0413035		TCGA.DD.A11B.01	14	0	0.141241	0	0	0.0215669	0	0.173276	0.077501	0	0	0	0
TCGA.G3.A3CK.01	585	0	0.093899	0	0.101688	0.194616	0	0.109419	0	0	0.0690998	0.0541174	0.0627266	0.0946804	0	0.135862	0	0		TCGA.UB.A7MA.01	478	1	0	0.095444	0	0	0	0.0922961	0	0.0434735	0	0	0
TCGA.CC.5259.01	250	0	0.0745126	0.0648752	0.101672	0.110477	0	0	0.290222	0.0660185	0	0.0930367	0.0830079	0.00421729	0	0	0.0587778	0.045695		TCGA.BC.A3KG.01	209	1	0	0.174728	0	0.030094	0	0	0.0439037	0.228392	0.0239703	0.217896	0
TCGA.DD.AACI.01	1618	0	0	0.0769605	0.0781234	0.235634	0	0.0642931	0	0.0175623	0.195104	0.00945495	0.0197113	0.0684586	0	0	0.0581776	0		TCGA.DD.AAEE.01	224	1	0.00148939	0	0.00521944	0.123331	0	0.0568158	0.015182	0.120835	0.0315271	0	0
TCGA.KR.A7K8.01	906	0	0	0.19194	0.0718063	0.189832	0	0.059156	0	0.102485	0.0379562	0.029492	0.132082	0.022363	0	0.043776	0	0.00625649		TCGA.DD.AACK.01	9	0	0.145856	0	0	0	0	0.150466	0.0286253	0.0774709	0	0.134643	0
TCGA.DD.A3A2.01	2131	1	0.16713	0	0.0458782	0	0	0.211758	0	0.100904	0.199183	0	0.128418	0.0652849	0	0.030761	0	0		TCGA.DD.AAEI.01	491	1	0.00600484	0	0.0314758	0.0437608	0	0.218596	0.102066	0.0748329	0	0.263926	0
TCGA.DD.A73F.01	1085	0	0	0.127305	0.0353541	0.308413	0	0.0648115	0.0508492	0	0.0203898	0	0.189894	0.109055	0	0.0187887	0	0.0122354		TCGA.BC.A3KF.01	NA	NA	0.20614	0	0	0.0325349	0	0.137466	0.0521083	0.0560249	0.0549782	0	0
TCGA.G3.A7M5.01	447	0	0.206549	0	0	0.030254	0	0.2747	0	0.0498488	0.233824	0.0671308	0	0.0186104	0	0.083826	0	0		TCGA.CC.A3MC.01	297	1	0	0.312676	0	0.0410624	0	0	0.0770734	0.0359961	0	0.089223	0
TCGA.DD.AADQ.01	436	0	0.132975	0	0	0.141356	0	0.0151607	0.17616	0.00095219	0	0	0	0	0	0	0	0.279		TCGA.DD.AACX.01	42	1	0.235012	0	0.0554668	0.0615275	0	0.00301015	0.0981832	0.0327149	0.00683885	0	0
TCGA.5R.AA1C.01	520	0	0	0.0417885	0	0.164467	0	0.0124173	0	0.0474251	0.133078	0	0.0944658	0.121347	0	0.347414	0	0		TCGA.G3.A5SL.01	621	0	0.10081	0	0.0136493	0.045007	0	0.00521243	0.166573	0.0316764	0	0	0
TCGA.DD.A3A5.01	3125	1	0.0614475	0	0	0.132568	0	0	0.235311	0.136123	0.304361	0.0520814	0	0	0	0	0.0781091	0		TCGA.G3.AAV5.01	117	1	0.0884553	0	0.0441507	0.0592173	0	0.0983141	0.195543	0.0306415	0.0261035	0.0113791	0
TCGA.EP.A12J.01	570	0	0.357616	0	0	0.0441426	0	0	0.0744545	0.0242364	0.17589	0	0	0	0	0.0729059	0	0		TCGA.DD.A3A3.01	NA	NA	0.00615241	0.223687	0	0	0	0.247132	0.107879	0.00916386	0.0685802	0.0634018	0
TCGA.DD.A73C.01	701	0	0.048017	0	0	0.19345	0	0	0.0153756	0.121635	0.146622	0	0.0194485	0.213037	0	0.175886	0	0		TCGA.G3.A5SI.01	768	0	0.229819	0	0	0.0451897	0	0.137593	0.0273716	0	0	0	0
TCGA.DD.AADD.01	1231	0	0	0.141108	0	0.197841	0	0	0.0146193	0.0673386	0	0	0.103347	0.31393	0	0.0811947	0	0.019706		TCGA.DD.AADV.01	574	0	0.0839324	0.0366114	0	0.0452625	0	0.116905	0.151966	0	0.0262857	0.301475	0
