# Supplementary material for: CXCL12 and IL7R as Novel Therapeutic Targets for Liver Hepatocellular Carcinoma Are Correlated With Somatic Mutations and the Tumor Immunological Microenvironment
Source: Front Oncol. 2020 Dec 4;10:574853. doi: 10.3389/fonc.2020.574853 (PMC7746863; doi:10.3389/fonc.2020.574853)
Supplement: Supplementary file 1 [file DataSheet_1.zip › Additional file/Table S5_Immune regulatory network_HR.xlsx]

## Sheet: Sheet1
			Immune regulatory network: Overall survival						Immune regulatory network: Recurrence-free survival
			Cell types	HR	CI_up	CI_low	log_rank_p		Cell types	HR	CI_up	CI_low	log_rank_p
			B.cells.naive	1.19	1.74	0.81	0.36		B.cells.naive	1.47	2.06	1.04	0.023
			B.cells.memory	0.79	1.12	0.56	0.186		B.cells.memory	0.65	0.9	0.46	0.009
			T.cells.CD8	0.66	0.94	0.47	0.019		T.cells.CD8	0.61	0.85	0.43	0.003
			Plasma.cells	0.59	0.83	0.42	0.004		T.cells.CD4.memory.activated	0.79	1.11	0.57	0.173
			T.cells.CD4.memory.resting	0.54	0.78	0.38	0.003		T.cells.follicular.helper	0.69	0.97	0.48	0.049
			T.cells.follicular.helper	0.81	1.18	0.56	0.289		T.cells.regulatory..Tregs.	1.58	2.225	1.11	0.007
			T.cells.regulatory..Tregs.	1.62	2.38	1.11	0.006		NK.cells.resting	1.76	2.57	1.21	0.0001
			NK.cells.resting	1.49	2.1	1.05	0.031		Macrophages.M1	0.57	0.85	0.39	0.001
			Monocytes	1.3	1.84	0.91	0.138		Macrophages.M2	0.62	0.9	0.43	0.005
			Macrophages.M0	1.47	2.18	1	0.034		Dendritic.cells.resting	0.78	1.09	0.55	0.163
			Macrophages.M1	0.66	0.95	0.46	0.034		Neutrophils	0.74	1.03	0.53	0.074
			Macrophages.M2	1.3	1.87	0.9	0.145
			Dendritic.cells.resting	1.33	1.89	0.94	0.101
			Mast.cells.resting	0.56	0.79	0.39	0.0001
			Mast.cells.activated	1.35	1.98	0.92	0.098
			Neutrophils	1.41	2.07	0.96	0.061
