# Supplementary material for: CXCL12 and IL7R as Novel Therapeutic Targets for Liver Hepatocellular Carcinoma Are Correlated With Somatic Mutations and the Tumor Immunological Microenvironment
Source: Front Oncol. 2020 Dec 4;10:574853. doi: 10.3389/fonc.2020.574853 (PMC7746863; doi:10.3389/fonc.2020.574853)
Supplement: Supplementary file 1 [file DataSheet_1.zip › Additional file/Table S6_KEGG network.xlsx]

## Sheet: GO_AllLists
Category	CategoryID	GO	Description	LogP	Enrichment	Z-score	#TotalGeneInLibrary	#GeneInGO	#GeneInHitList	#GeneInGOAndHitList	%InGO	STDV %InGO	GeneID	Hits	Log(q-value)	GeneList
KEGG Pathway	24	hsa04060	Cytokine-cytokine receptor interaction	-19	6.2	13	24152	270	566	39	6.9	1.1	939|1230|1435|1436|2833|2919|3082|3560|3561|3575|3576|3587|3606|3627|3976|4283|4804|5156|6347|6348|6351|6352|6362|6363|6366|6369|6373|6387|7040|7043|7424|7852|8784|9547|9560|10673|55504|80301|414062	CD27|CCR1|CSF1|CSF1R|CXCR3|CXCL1|HGF|IL2RB|IL2RG|IL7R|CXCL8|IL10RA|IL18|CXCL10|LIF|CXCL9|NGFR|PDGFRA|CCL2|CCL3|CCL4|CCL5|CCL18|CCL19|CCL21|CCL24|CXCL11|CXCL12|TGFB1|TGFB3|VEGFC|CXCR4|TNFRSF18|CXCL14|CCL4L2|TNFSF13B|TNFRSF19|PLEKHO2|CCL3L3	-16	Input ID
KEGG Pathway	24	hsa04062	Chemokine signaling pathway	-16	7	13	24152	182	566	30	5.3	0.94	109|1230|2268|2786|2833|2919|3055|3576|3627|3718|4283|5293|5330|5880|6347|6348|6351|6352|6362|6363|6366|6369|6373|6387|7409|7454|7852|9560|59345|414062	ADCY3|CCR1|FGR|GNG4|CXCR3|CXCL1|HCK|CXCL8|CXCL10|JAK3|CXCL9|PIK3CD|PLCB2|RAC2|CCL2|CCL3|CCL4|CCL5|CCL18|CCL19|CCL21|CCL24|CXCL11|CXCL12|VAV1|WAS|CXCR4|CCL4L2|GNB4|CCL3L3	-14	Input ID
KEGG Pathway	24	hsa04610	Complement and coagulation cascades	-16	11	14	24152	79	566	21	3.7	0.79	712|713|714|719|728|730|735|1675|2149|2152|2162|3684|3687|3689|5327|5328|5329|7056|9002|10544|11326	C1QA|C1QB|C1QC|C3AR1|C5AR1|C7|C9|CFD|F2R|F3|F13A1|ITGAM|ITGAX|ITGB2|PLAT|PLAU|PLAUR|THBD|F2RL3|PROCR|VSIG4	-14	Input ID
KEGG Pathway	24	hsa05323	Rheumatoid arthritis	-14	9.5	12	24152	90	566	20	3.5	0.78	54|942|1435|2353|2919|3383|3576|3606|3689|6347|6348|6352|6387|7010|7040|7043|7097|10673|414062|102723407	ACP5|CD86|CSF1|FOS|CXCL1|ICAM1|CXCL8|IL18|ITGB2|CCL2|CCL3|CCL5|CXCL12|TEK|TGFB1|TGFB3|TLR2|TNFSF13B|CCL3L3|LOC102723407	-12	Input ID
KEGG Pathway	24	hsa04380	Osteoclast differentiation	-12	7.2	11	24152	130	566	22	3.9	0.81	54|1435|1436|1536|2212|2214|2274|2353|2354|3932|3937|4689|5293|6688|6850|7040|7305|8651|9021|10288|11006|54209	ACP5|CSF1|CSF1R|CYBB|FCGR2A|FCGR3A|FHL2|FOS|FOSB|LCK|LCP2|NCF4|PIK3CD|SPI1|SYK|TGFB1|TYROBP|SOCS1|SOCS3|LILRB2|LILRB4|TREM2	-10	Input ID
KEGG Pathway	24	hsa05150	Staphylococcus aureus infection	-12	11	12	24152	56	566	15	2.7	0.68	712|713|714|719|728|1675|2212|2214|2359|3383|3684|3689|5724|6404|102723407	C1QA|C1QB|C1QC|C3AR1|C5AR1|CFD|FCGR2A|FCGR3A|FPR3|ICAM1|ITGAM|ITGB2|PTAFR|SELPLG|LOC102723407	-9.8	Input ID
KEGG Pathway	24	hsa05144	Malaria	-11	12	12	24152	49	566	14	2.5	0.65	1311|2532|2995|3082|3383|3576|3606|3689|3820|6347|7040|7043|7058|7097	COMP|ACKR1|GYPC|HGF|ICAM1|CXCL8|IL18|ITGB2|KLRB1|CCL2|TGFB1|TGFB3|THBS2|TLR2	-9.5	Input ID
KEGG Pathway	24	hsa04151	PI3K-Akt signaling pathway	-11	4.1	9	24152	342	566	33	5.8	0.98	1277|1278|1291|1292|1293|1311|1435|1436|2149|2260|2786|3082|3371|3560|3561|3575|3675|3680|3718|3908|4804|5156|5228|5293|6850|7010|7058|7097|7424|10161|10319|59345|102723407	COL1A1|COL1A2|COL6A1|COL6A2|COL6A3|COMP|CSF1|CSF1R|F2R|FGFR1|GNG4|HGF|TNC|IL2RB|IL2RG|IL7R|ITGA3|ITGA9|JAK3|LAMA2|NGFR|PDGFRA|PGF|PIK3CD|SYK|TEK|THBS2|TLR2|VEGFC|LPAR6|LAMC3|GNB4|LOC102723407	-9.3	Input ID
KEGG Pathway	24	hsa05340	Primary immunodeficiency	-11	14	12	24152	37	566	12	2.1	0.61	915|916|920|925|973|3561|3575|3718|3932|5788|6890|102723407	CD3D|CD3E|CD4|CD8A|CD79A|IL2RG|IL7R|JAK3|LCK|PTPRC|TAP1|LOC102723407	-8.8	Input ID
KEGG Pathway	24	hsa05146	Amoebiasis	-10	7.6	10	24152	96	566	17	3	0.72	735|1277|1278|1281|2769|2919|3576|3684|3689|3908|5293|5330|7040|7043|7097|10319|102723407	C9|COL1A1|COL1A2|COL3A1|GNA15|CXCL1|CXCL8|ITGAM|ITGB2|LAMA2|PIK3CD|PLCB2|TGFB1|TGFB3|TLR2|LAMC3|LOC102723407	-8.4	Input ID
KEGG Pathway	24	hsa05142	Chagas disease (American trypanosomiasis)	-9.6	7.1	9.6	24152	102	566	17	3	0.72	712|713|714|915|916|2353|2769|3576|5293|5330|6347|6348|6352|7040|7043|7097|414062	C1QA|C1QB|C1QC|CD3D|CD3E|FOS|GNA15|CXCL8|PIK3CD|PLCB2|CCL2|CCL3|CCL5|TGFB1|TGFB3|TLR2|CCL3L3	-8	Input ID
KEGG Pathway	24	hsa04145	Phagosome	-9.2	5.5	8.8	24152	154	566	20	3.5	0.78	1311|1520|1536|1780|2212|2214|3684|3689|4481|4689|6890|7058|7097|7846|8685|9902|11151|30835|84617|102723407	COMP|CTSS|CYBB|DYNC1I1|FCGR2A|FCGR3A|ITGAM|ITGB2|MSR1|NCF4|TAP1|THBS2|TLR2|TUBA1A|MARCO|MRC2|CORO1A|CD209|TUBB6|LOC102723407	-7.6	Input ID
KEGG Pathway	24	hsa05200	Pathways in cancer	-8.3	3.3	7.3	24152	395	566	31	5.5	0.96	109|330|1436|2113|2149|2260|2353|2786|2950|3082|3576|3675|3908|4313|4318|5156|5228|5293|5330|5880|6387|6688|7040|7043|7424|7852|8313|9002|10161|10319|59345	ADCY3|BIRC3|CSF1R|ETS1|F2R|FGFR1|FOS|GNG4|GSTP1|HGF|CXCL8|ITGA3|LAMA2|MMP2|MMP9|PDGFRA|PGF|PIK3CD|PLCB2|RAC2|CXCL12|SPI1|TGFB1|TGFB3|VEGFC|CXCR4|AXIN2|F2RL3|LPAR6|LAMC3|GNB4	-6.7	Input ID
KEGG Pathway	24	hsa04933	AGE-RAGE signaling pathway in diabetic complications	-8	6.5	8.4	24152	99	566	15	2.7	0.68	1277|1278|1281|1536|2152|3383|3576|4313|5293|5330|6347|7040|7043|7056|7424	COL1A1|COL1A2|COL3A1|CYBB|F3|ICAM1|CXCL8|MMP2|PIK3CD|PLCB2|CCL2|TGFB1|TGFB3|THBD|VEGFC	-6.5	Input ID
KEGG Pathway	24	hsa04510	Focal adhesion	-8	4.5	7.7	24152	199	566	21	3.7	0.79	330|1277|1278|1291|1292|1293|1311|2316|3082|3371|3675|3680|3908|5156|5228|5293|5880|7058|7409|7424|10319	BIRC3|COL1A1|COL1A2|COL6A1|COL6A2|COL6A3|COMP|FLNA|HGF|TNC|ITGA3|ITGA9|LAMA2|PDGFRA|PGF|PIK3CD|RAC2|THBS2|VAV1|VEGFC|LAMC3	-6.5	Input ID
KEGG Pathway	24	hsa04611	Platelet activation	-7.5	5.6	7.8	24152	123	566	16	2.8	0.7	109|1277|1278|1281|2149|2207|2212|2982|3937|5293|5330|6850|6915|6916|9002|83706	ADCY3|COL1A1|COL1A2|COL3A1|F2R|FCER1G|FCGR2A|GUCY1A1|LCP2|PIK3CD|PLCB2|SYK|TBXA2R|TBXAS1|F2RL3|FERMT3	-6	Input ID
KEGG Pathway	24	hsa04064	NF-kappa B signaling pathway	-7.3	6.3	8	24152	95	566	14	2.5	0.65	330|597|3383|3576|3932|5328|6351|6363|6366|6387|6850|9560|10673|102723407	BIRC3|BCL2A1|ICAM1|CXCL8|LCK|PLAU|CCL4|CCL19|CCL21|CXCL12|SYK|CCL4L2|TNFSF13B|LOC102723407	-5.9	Input ID
KEGG Pathway	24	hsa05152	Tuberculosis	-7.3	4.5	7.3	24152	179	566	19	3.4	0.76	972|1520|2207|2212|2214|3587|3606|3684|3687|3689|4046|6850|7040|7043|7097|9902|11151|30835|102723407	CD74|CTSS|FCER1G|FCGR2A|FCGR3A|IL10RA|IL18|ITGAM|ITGAX|ITGB2|LSP1|SYK|TGFB1|TGFB3|TLR2|MRC2|CORO1A|CD209|LOC102723407	-5.9	Input ID
KEGG Pathway	24	hsa04512	ECM-receptor interaction	-7.2	6.8	8.1	24152	82	566	13	2.3	0.63	960|1277|1278|1291|1292|1293|1311|3371|3675|3680|3908|7058|10319	CD44|COL1A1|COL1A2|COL6A1|COL6A2|COL6A3|COMP|TNC|ITGA3|ITGA9|LAMA2|THBS2|LAMC3	-5.8	Input ID
KEGG Pathway	24	hsa04640	Hematopoietic cell lineage	-7.2	6.2	7.9	24152	97	566	14	2.5	0.65	914|915|916|920|925|951|960|1435|1436|3575|3675|3684|4311|102723407	CD2|CD3D|CD3E|CD4|CD8A|CD37|CD44|CSF1|CSF1R|IL7R|ITGA3|ITGAM|MME|LOC102723407	-5.8	Input ID
KEGG Pathway	24	hsa04650	Natural killer cell mediated cytotoxicity	-7	5.1	7.4	24152	133	566	16	2.8	0.7	962|2207|2214|3002|3383|3689|3932|3937|5293|5551|5880|6850|7305|7409|10870|102723407	CD48|FCER1G|FCGR3A|GZMB|ICAM1|ITGB2|LCK|LCP2|PIK3CD|PRF1|RAC2|SYK|TYROBP|VAV1|HCST|LOC102723407	-5.6	Input ID
KEGG Pathway	24	hsa04015	Rap1 signaling pathway	-6.9	4.1	6.9	24152	210	566	20	3.5	0.78	109|1435|1436|2149|2260|2533|3082|3397|3684|3689|3937|4804|5156|5228|5293|5330|5880|7010|7424|9002	ADCY3|CSF1|CSF1R|F2R|FGFR1|FYB1|HGF|ID1|ITGAM|ITGB2|LCP2|NGFR|PDGFRA|PGF|PIK3CD|PLCB2|RAC2|TEK|VEGFC|F2RL3	-5.5	Input ID
KEGG Pathway	24	hsa04974	Protein digestion and absorption	-6.8	6.2	7.6	24152	90	566	13	2.3	0.63	1277|1278|1281|1289|1291|1292|1293|1303|1306|4311|7373|9056|23428	COL1A1|COL1A2|COL3A1|COL5A1|COL6A1|COL6A2|COL6A3|COL12A1|COL15A1|MME|COL14A1|SLC7A7|SLC7A8	-5.4	Input ID
KEGG Pathway	24	hsa04668	TNF signaling pathway	-6.6	5.5	7.3	24152	108	566	14	2.5	0.65	330|1435|2353|2919|3383|3627|3976|4318|4323|5293|6347|6352|7424|9021	BIRC3|CSF1|FOS|CXCL1|ICAM1|CXCL10|LIF|MMP9|MMP14|PIK3CD|CCL2|CCL5|VEGFC|SOCS3	-5.3	Input ID
KEGG Pathway	24	hsa04621	NOD-like receptor signaling pathway	-6.2	4.3	6.6	24152	170	566	17	3	0.72	330|834|1536|2919|3428|3576|3606|4939|5330|6347|6352|51393|84168|114769|115361|115362|340061	BIRC3|CASP1|CYBB|CXCL1|IFI16|CXCL8|IL18|OAS2|PLCB2|CCL2|CCL5|TRPV2|ANTXR1|CARD16|GBP4|GBP5|TMEM173	-5	Input ID
KEGG Pathway	24	hsa04662	B cell receptor signaling pathway	-6.1	6.6	7.3	24152	71	566	11	1.9	0.58	971|973|974|2353|3635|5293|5880|6850|7409|8519|102723407	CD72|CD79A|CD79B|FOS|INPP5D|PIK3CD|RAC2|SYK|VAV1|IFITM1|LOC102723407	-4.9	Input ID
KEGG Pathway	24	hsa05132	Salmonella infection	-6.1	6	7.1	24152	86	566	12	2.1	0.61	834|1780|2316|2353|2919|3576|3606|6348|6351|7454|9560|414062	CASP1|DYNC1I1|FLNA|FOS|CXCL1|CXCL8|IL18|CCL3|CCL4|WAS|CCL4L2|CCL3L3	-4.9	Input ID
KEGG Pathway	24	hsa04620	Toll-like receptor signaling pathway	-6	5.3	6.9	24152	104	566	13	2.3	0.63	942|2353|3576|3627|4283|5293|6348|6351|6352|6373|7097|9560|414062	CD86|FOS|CXCL8|CXCL10|CXCL9|PIK3CD|CCL3|CCL4|CCL5|CXCL11|TLR2|CCL4L2|CCL3L3	-4.8	Input ID
KEGG Pathway	24	hsa04514	Cell adhesion molecules (CAMs)	-5.8	4.4	6.4	24152	145	566	15	2.7	0.68	914|920|925|942|1462|3383|3680|3684|3689|5133|5788|6402|6404|6614|9672	CD2|CD4|CD8A|CD86|VCAN|ICAM1|ITGA9|ITGAM|ITGB2|PDCD1|PTPRC|SELL|SELPLG|SIGLEC1|SDC3	-4.5	Input ID
KEGG Pathway	24	hsa04670	Leukocyte transendothelial migration	-5.6	4.9	6.4	24152	114	566	13	2.3	0.63	1536|3383|3684|3689|4313|4318|4689|5293|5880|6387|7070|7409|7852	CYBB|ICAM1|ITGAM|ITGB2|MMP2|MMP9|NCF4|PIK3CD|RAC2|CXCL12|THY1|VAV1|CXCR4	-4.3	Input ID
KEGG Pathway	24	hsa04664	Fc epsilon RI signaling pathway	-5.4	6.3	6.7	24152	68	566	10	1.8	0.55	240|241|2207|3635|3937|5293|5880|6850|7409|102723407	ALOX5|ALOX5AP|FCER1G|INPP5D|LCP2|PIK3CD|RAC2|SYK|VAV1|LOC102723407	-4.2	Input ID
KEGG Pathway	24	hsa05202	Transcriptional misregulation in cancer	-5.2	3.8	5.8	24152	180	566	16	2.8	0.7	330|597|942|1436|2313|3002|3560|3576|3684|4318|4804|5327|5328|6688|51513|102723407	BIRC3|BCL2A1|CD86|CSF1R|FLI1|GZMB|IL2RB|CXCL8|ITGAM|MMP9|NGFR|PLAT|PLAU|SPI1|ETV7|LOC102723407	-4.1	Input ID
KEGG Pathway	24	hsa05140	Leishmaniasis	-5.1	5.8	6.4	24152	73	566	10	1.8	0.55	2212|2214|2353|3684|3689|4689|7040|7043|7097|102723407	FCGR2A|FCGR3A|FOS|ITGAM|ITGB2|NCF4|TGFB1|TGFB3|TLR2|LOC102723407	-3.9	Input ID
KEGG Pathway	24	hsa04666	Fc gamma R-mediated phagocytosis	-5	5.2	6.2	24152	91	566	11	1.9	0.58	2212|2214|3055|3635|5293|5788|5880|6850|7409|7454|102723407	FCGR2A|FCGR3A|HCK|INPP5D|PIK3CD|PTPRC|RAC2|SYK|VAV1|WAS|LOC102723407	-3.9	Input ID
KEGG Pathway	24	hsa04660	T cell receptor signaling pathway	-4.5	4.6	5.6	24152	103	566	11	1.9	0.58	915|916|920|925|2353|3932|3937|5133|5293|5788|7409	CD3D|CD3E|CD4|CD8A|FOS|LCK|LCP2|PDCD1|PIK3CD|PTPRC|VAV1	-3.4	Input ID
KEGG Pathway	24	hsa04810	Regulation of actin cytoskeleton	-4.4	3.2	5	24152	212	566	16	2.8	0.7	2149|2260|3071|3675|3680|3684|3687|3689|5156|5293|5880|7114|7409|7454|8826|9459	F2R|FGFR1|NCKAP1L|ITGA3|ITGA9|ITGAM|ITGAX|ITGB2|PDGFRA|PIK3CD|RAC2|TMSB4X|VAV1|WAS|IQGAP1|ARHGEF6	-3.2	Input ID
KEGG Pathway	24	hsa05133	Pertussis	-4.2	5.1	5.5	24152	76	566	9	1.6	0.53	712|713|714|834|2353|3394|3576|3684|3689	C1QA|C1QB|C1QC|CASP1|FOS|IRF8|CXCL8|ITGAM|ITGB2	-3	Input ID
KEGG Pathway	24	hsa05205	Proteoglycans in cancer	-4	3.2	4.8	24152	203	566	15	2.7	0.68	960|1634|2260|2316|3059|3082|4060|4313|4318|5293|5328|5329|7040|7097|8826	CD44|DCN|FGFR1|FLNA|HCLS1|HGF|LUM|MMP2|MMP9|PIK3CD|PLAU|PLAUR|TGFB1|TLR2|IQGAP1	-2.9	Input ID
KEGG Pathway	24	hsa04014	Ras signaling pathway	-4	3	4.7	24152	227	566	16	2.8	0.7	1435|1436|2113|2260|2786|3082|4804|5156|5228|5293|5880|7010|7424|26279|59345|64926	CSF1|CSF1R|ETS1|FGFR1|GNG4|HGF|NGFR|PDGFRA|PGF|PIK3CD|RAC2|TEK|VEGFC|PLA2G2D|GNB4|RASAL3	-2.9	Input ID
KEGG Pathway	24	hsa04623	Cytosolic DNA-sensing pathway	-3.9	5.3	5.4	24152	64	566	8	1.4	0.5	834|3606|3627|6351|6352|9560|90865|340061	CASP1|IL18|CXCL10|CCL4|CCL5|CCL4L2|IL33|TMEM173	-2.8	Input ID
KEGG Pathway	24	hsa05166	HTLV-I infection	-3.9	2.8	4.6	24152	256	566	17	3	0.72	109|915|916|2113|2353|3383|3560|3561|3689|3718|3932|5156|5293|6688|7015|7040|7043	ADCY3|CD3D|CD3E|ETS1|FOS|ICAM1|IL2RB|IL2RG|ITGB2|JAK3|LCK|PDGFRA|PIK3CD|SPI1|TERT|TGFB1|TGFB3	-2.8	Input ID
KEGG Pathway	24	hsa05418	Fluid shear stress and atherosclerosis	-3.9	3.6	4.8	24152	142	566	12	2.1	0.61	1536|2353|2950|3383|4313|4318|5293|5327|5880|6347|7056|10365	CYBB|FOS|GSTP1|ICAM1|MMP2|MMP9|PIK3CD|PLAT|RAC2|CCL2|THBD|KLF2	-2.8	Input ID
KEGG Pathway	24	hsa05020	Prion diseases	-3.8	7.3	5.8	24152	35	566	6	1.1	0.43	712|713|714|730|735|6352	C1QA|C1QB|C1QC|C7|C9|CCL5	-2.8	Input ID
KEGG Pathway	24	hsa05134	Legionellosis	-3.5	5.4	5.1	24152	55	566	7	1.2	0.46	834|2919|3576|3606|3684|3689|7097	CASP1|CXCL1|CXCL8|IL18|ITGAM|ITGB2|TLR2	-2.5	Input ID
KEGG Pathway	24	hsa04658	Th1 and Th2 cell differentiation	-3.5	4.2	4.7	24152	92	566	9	1.6	0.53	864|915|916|920|2353|3560|3561|3718|3932	RUNX3|CD3D|CD3E|CD4|FOS|IL2RB|IL2RG|JAK3|LCK	-2.5	Input ID
KEGG Pathway	24	hsa05162	Measles	-3.5	3.5	4.5	24152	134	566	11	1.9	0.58	915|916|1796|3560|3561|3718|4939|5293|7097|30835|102723407	CD3D|CD3E|DOK1|IL2RB|IL2RG|JAK3|OAS2|PIK3CD|TLR2|CD209|LOC102723407	-2.5	Input ID
KEGG Pathway	24	hsa05416	Viral myocarditis	-3.4	5.1	4.8	24152	59	566	7	1.2	0.46	942|3383|3689|3908|5551|5880|102723407	CD86|ICAM1|ITGB2|LAMA2|PRF1|RAC2|LOC102723407	-2.3	Input ID
KEGG Pathway	24	hsa04072	Phospholipase D signaling pathway	-3.2	3.2	4.2	24152	146	566	11	1.9	0.58	109|2149|2207|3576|5156|5293|5330|6850|10161|27128|102723407	ADCY3|F2R|FCER1G|CXCL8|PDGFRA|PIK3CD|PLCB2|SYK|LPAR6|CYTH4|LOC102723407	-2.2	Input ID
KEGG Pathway	24	hsa04659	Th17 cell differentiation	-3	3.6	4.2	24152	107	566	9	1.6	0.53	915|916|920|2353|3560|3561|3718|3932|7040	CD3D|CD3E|CD4|FOS|IL2RB|IL2RG|JAK3|LCK|TGFB1	-2	Input ID
KEGG Pathway	24	hsa04672	Intestinal immune network for IgA production	-3	5.2	4.6	24152	49	566	6	1.1	0.43	942|6387|7040|7852|10673|102723407	CD86|CXCL12|TGFB1|CXCR4|TNFSF13B|LOC102723407	-2	Input ID
KEGG Pathway	24	hsa05322	Systemic lupus erythematosus	-2.9	3.2	4	24152	133	566	10	1.8	0.55	712|713|714|730|735|942|2212|2214|8969|102723407	C1QA|C1QB|C1QC|C7|C9|CD86|FCGR2A|FCGR3A|HIST1H2AG|LOC102723407	-1.9	Input ID
KEGG Pathway	24	hsa05414	Dilated cardiomyopathy	-2.9	3.8	4.1	24152	90	566	8	1.4	0.5	109|3675|3680|3908|7040|7043|27092|102723407	ADCY3|ITGA3|ITGA9|LAMA2|TGFB1|TGFB3|CACNG4|LOC102723407	-1.9	Input ID
KEGG Pathway	24	hsa05143	African trypanosomiasis	-2.9	6.1	4.7	24152	35	566	5	0.88	0.39	3383|3606|3620|5330|102723407	ICAM1|IL18|IDO1|PLCB2|LOC102723407	-1.9	Input ID
KEGG Pathway	24	hsa04144	Endocytosis	-2.9	2.5	3.7	24152	260	566	15	2.7	0.68	1436|2149|2350|3560|3561|5156|7040|7043|7454|7456|7852|11031|23111|27128|30845	CSF1R|F2R|FOLR2|IL2RB|IL2RG|PDGFRA|TGFB1|TGFB3|WAS|WIPF1|CXCR4|RAB31|SPART|CYTH4|EHD3	-1.9	Input ID
KEGG Pathway	24	hsa05145	Toxoplasmosis	-2.9	3.4	4	24152	113	566	9	1.6	0.53	240|330|3587|3908|7040|7043|7097|8651|10319	ALOX5|BIRC3|IL10RA|LAMA2|TGFB1|TGFB3|TLR2|SOCS1|LAMC3	-1.9	Input ID
KEGG Pathway	24	hsa04657	IL-17 signaling pathway	-2.8	3.7	4	24152	93	566	8	1.4	0.5	2353|2354|2919|3576|3627|3934|4318|6347	FOS|FOSB|CXCL1|CXCL8|CXCL10|LCN2|MMP9|CCL2	-1.9	Input ID
KEGG Pathway	24	hsa05164	Influenza A	-2.6	2.7	3.5	24152	173	566	11	1.9	0.58	834|3383|3576|3606|3627|4939|5293|6347|6352|9021|90865	CASP1|ICAM1|CXCL8|IL18|CXCL10|OAS2|PIK3CD|CCL2|CCL5|SOCS3|IL33	-1.6	Input ID
KEGG Pathway	24	hsa05210	Colorectal cancer	-2.6	4.3	3.9	24152	60	566	6	1.1	0.43	2353|5293|5880|7040|7043|8313	FOS|PIK3CD|RAC2|TGFB1|TGFB3|AXIN2	-1.6	Input ID
KEGG Pathway	24	hsa00590	Arachidonic acid metabolism	-2.5	4.1	3.8	24152	62	566	6	1.1	0.43	240|2687|5740|6916|26279|493869	ALOX5|GGT5|PTGIS|TBXAS1|PLA2G2D|GPX8	-1.6	Input ID
KEGG Pathway	24	hsa04540	Gap junction	-2.3	3.4	3.5	24152	88	566	7	1.2	0.46	109|2697|2982|5156|5330|7846|84617	ADCY3|GJA1|GUCY1A1|PDGFRA|PLCB2|TUBA1A|TUBB6	-1.4	Input ID
KEGG Pathway	24	hsa04210	Apoptosis	-2.3	2.8	3.3	24152	138	566	9	1.6	0.53	330|597|1520|1521|2353|3002|5293|5551|7846	BIRC3|BCL2A1|CTSS|CTSW|FOS|GZMB|PIK3CD|PRF1|TUBA1A	-1.4	Input ID
KEGG Pathway	24	hsa05412	Arrhythmogenic right ventricular cardiomyopathy (ARVC)	-2.2	3.6	3.4	24152	72	566	6	1.1	0.43	88|2697|3675|3680|3908|27092	ACTN2|GJA1|ITGA3|ITGA9|LAMA2|CACNG4	-1.3	Input ID
KEGG Pathway	24	hsa04270	Vascular smooth muscle contraction	-2.1	2.8	3.1	24152	121	566	8	1.4	0.5	59|109|2982|4629|5330|5583|10268|26279	ACTA2|ADCY3|GUCY1A1|MYH11|PLCB2|PRKCH|RAMP3|PLA2G2D	-1.2	Input ID
KEGG Pathway	24	hsa05169	Epstein-Barr virus infection	-2.1	2.3	2.9	24152	203	566	11	1.9	0.58	960|2268|3383|3587|3718|5293|6688|6850|7431|9612|102723407	CD44|FGR|ICAM1|IL10RA|JAK3|PIK3CD|SPI1|SYK|VIM|NCOR2|LOC102723407	-1.2	Input ID
