# Supplementary material for: CXCL12 and IL7R as Novel Therapeutic Targets for Liver Hepatocellular Carcinoma Are Correlated With Somatic Mutations and the Tumor Immunological Microenvironment
Source: Front Oncol. 2020 Dec 4;10:574853. doi: 10.3389/fonc.2020.574853 (PMC7746863; doi:10.3389/fonc.2020.574853)
Supplement: Supplementary file 1 [file DataSheet_1.zip › Additional file/Table S7_Gene-Immunocyte correlation.xlsx]

## Sheet: Sheet1
		Gene-Immunocyte correlation
		gene	immune_cells	cor	p.value
		IL7R	NK.cells.activated	-0.50431	7.37342e-05
		IL7R	T.cells.gamma.delta	-0.49033	0.000226558
		IL7R	Macrophages.M0	-0.472464	0.000850838
		IL7R	B.cells.memory	-0.465834	0.00134768
		CXCL12	B.cells.memory	-0.464313	0.00149409
		CXCL12	T.cells.gamma.delta	-0.451857	0.0033665
		IL7R	T.cells.CD8	-0.451389	0.00346698
		IL7R	Plasma.cells	-0.407573	0.0383566
		CXCL12	Eosinophils	-0.404943	0.0433724
		CXCL12	Dendritic.cells.resting	-0.404147	0.0449952
		CXCL12	Macrophages.M0	-0.400888	0.0521807
		CXCL12	NK.cells.activated	-0.397188	0.0614709
		IL7R	Macrophages.M2	-0.383202	0.10961
		CXCL12	T.cells.CD4.naive	-0.363427	0.222923
		CXCL12	T.cells.CD4.memory.activated	-0.354266	0.297187
		IL7R	Eosinophils	-0.344281	0.395076
		CXCL12	Dendritic.cells.activated	-0.334088	0.512751
		IL7R	T.cells.CD4.memory.resting	-0.332208	0.536281
		CXCL12	Monocytes	-0.319499	0.708152
		IL7R	T.cells.CD4.memory.activated	-0.313599	0.794044
		CXCL12	T.cells.CD8	-0.31333	0.798026
		IL7R	T.cells.follicular.helper	-0.303749	0.94263
		CXCL12	T.cells.CD4.memory.resting	0.302823	0.956779
		CXCL12	T.cells.follicular.helper	0.31163	0.823329
		CXCL12	Macrophages.M2	0.314595	0.779328
		CXCL12	Mast.cells.activated	0.315104	0.771845
		CXCL12	Plasma.cells	0.315614	0.764365
		IL7R	Dendritic.cells.resting	0.323446	0.65261
		CXCL12	Mast.cells.resting	0.334568	0.506835
		IL7R	Monocytes	0.358072	0.264546
		IL7R	T.cells.CD4.naive	0.362196	0.232048
		IL7R	Mast.cells.resting	0.363832	0.219978
		IL7R	Mast.cells.activated	0.367976	0.191418
		IL7R	Dendritic.cells.activated	0.37256	0.163098
		IL7R	Neutrophils	0.372882	0.161236
		CXCL12	NK.cells.resting	0.393559	0.0718689
		CXCL12	B.cells.naive	0.405813	0.0416552
		IL7R	Macrophages.M1	0.42248	0.0182715
		CXCL12	Neutrophils	0.423296	0.017506
		CXCL12	T.cells.regulatory..Tregs.	0.427071	0.0143157
		IL7R	B.cells.naive	0.447066	0.00453144
		CXCL12	Macrophages.M1	0.456367	0.0025254
		IL7R	NK.cells.resting	0.469039	0.00108126
		IL7R	T.cells.regulatory..Tregs.	0.472669	0.000838554
