# Supplementary material for: CXCL12 and IL7R as Novel Therapeutic Targets for Liver Hepatocellular Carcinoma Are Correlated With Somatic Mutations and the Tumor Immunological Microenvironment
Source: Front Oncol. 2020 Dec 4;10:574853. doi: 10.3389/fonc.2020.574853 (PMC7746863; doi:10.3389/fonc.2020.574853)
Supplement: Supplementary file 1 [file DataSheet_1.zip › Additional file/Table S8_TMB_.csv]

Tumor_Sample_Barcode	Variants	TMB
TCGA-UB-A7MB	1250	32
TCGA-4R-AA8I	987	25
TCGA-CC-A7IH	596	15
TCGA-DD-A1EE	529	13
TCGA-DD-AAC8	489	12
TCGA-WQ-A9G7	412	10
TCGA-DD-AACI	322	8
TCGA-DD-A3A9	314	8
TCGA-CC-A7IK	278	7
TCGA-DD-AACL	265	6
TCGA-ED-A7PZ	239	6
TCGA-DD-AAE7	218	5
TCGA-MI-A75G	207	5
TCGA-ED-A459	198	5
TCGA-DD-AADF	196	5
TCGA-DD-AADO	190	5
TCGA-DD-AACQ	188	4
TCGA-G3-A3CK	187	4
TCGA-CC-A8HT	181	4
TCGA-DD-AACT	172	4
TCGA-LG-A6GG	171	4
TCGA-DD-AAEA	167	4
TCGA-G3-A7M5	164	4
TCGA-RC-A6M6	164	4
TCGA-DD-AADM	161	4
TCGA-CC-A5UD	160	4
TCGA-DD-AADG	156	4
TCGA-MI-A75I	156	4
TCGA-DD-AACP	156	4
TCGA-BC-A10Z	153	4
TCGA-DD-AACZ	151	3
TCGA-CC-A7IE	150	3
TCGA-2Y-A9H3	147	3
TCGA-RC-A6M4	146	3
TCGA-G3-AAV0	146	3
TCGA-DD-AAE3	144	3
TCGA-CC-A7II	144	3
TCGA-CC-A7IJ	138	3
TCGA-DD-A113	138	3
TCGA-ED-A4XI	137	3
TCGA-DD-A4NI	132	3
TCGA-CC-A9FW	131	3
TCGA-2Y-A9GU	131	3
TCGA-CC-5259	130	3
TCGA-DD-AADS	129	3
TCGA-RC-A7SK	128	3
TCGA-CC-A7IG	128	3
TCGA-2Y-A9HA	126	3
TCGA-DD-A1EB	124	3
TCGA-CC-A8HV	124	3
TCGA-3K-AAZ8	123	3
TCGA-5C-A9VG	121	3
TCGA-XR-A8TF	121	3
TCGA-2Y-A9H1	120	3
TCGA-CC-5262	120	3
TCGA-BC-A10U	120	3
TCGA-DD-A4NV	120	3
TCGA-DD-AACK	119	3
TCGA-MI-A75H	119	3
TCGA-WJ-A86L	118	3
TCGA-CC-A3M9	117	3
TCGA-CC-A5UE	116	3
TCGA-DD-AAEB	115	3
TCGA-2Y-A9H9	114	3
TCGA-HP-A5N0	114	3
TCGA-DD-AAD5	114	3
TCGA-DD-AACF	113	2
TCGA-FV-A2QQ	113	2
TCGA-ZP-A9D1	112	2
TCGA-DD-AAEI	112	2
TCGA-DD-AAVV	112	2
TCGA-G3-A5SL	111	2
TCGA-DD-AADL	111	2
TCGA-DD-AAD1	110	2
TCGA-CC-5258	110	2
TCGA-ZS-A9CE	109	2
TCGA-DD-AADB	109	2
TCGA-DD-A11A	109	2
TCGA-DD-A118	109	2
TCGA-DD-AADA	109	2
TCGA-MI-A75E	109	2
TCGA-K7-A5RG	108	2
TCGA-CC-A7IF	108	2
TCGA-G3-A6UC	108	2
TCGA-DD-A11D	107	2
TCGA-G3-A7M9	107	2
TCGA-FV-A496	106	2
TCGA-BC-4073	106	2
TCGA-DD-AACX	106	2
TCGA-BW-A5NO	105	2
TCGA-DD-A3A7	104	2
TCGA-BC-A10R	104	2
TCGA-G3-A25S	103	2
TCGA-DD-AADN	103	2
TCGA-DD-AADQ	103	2
TCGA-DD-AAW2	103	2
TCGA-DD-A3A8	103	2
TCGA-ED-A8O5	103	2
TCGA-DD-AACU	102	2
TCGA-DD-AAD8	102	2
TCGA-DD-AADE	102	2
TCGA-MI-A75C	101	2
TCGA-DD-A73E	101	2
TCGA-DD-A73G	101	2
TCGA-DD-AAD0	98	2
TCGA-DD-A4NF	98	2
TCGA-DD-AADI	98	2
TCGA-EP-A2KA	97	2
TCGA-DD-AAEG	97	2
TCGA-DD-AACA	97	2
TCGA-DD-AAW1	97	2
TCGA-BD-A3EP	96	2
TCGA-UB-A7MD	96	2
TCGA-CC-A9FS	96	2
TCGA-UB-A7MF	95	2
TCGA-DD-AAE9	95	2
TCGA-G3-A5SM	95	2
TCGA-DD-A114	95	2
TCGA-CC-5264	94	2
TCGA-ZP-A9CV	94	2
TCGA-NI-A4U2	93	2
TCGA-CC-5263	92	2
TCGA-FV-A2QR	92	2
TCGA-BC-A10W	91	2
TCGA-DD-A1EF	91	2
TCGA-CC-A3MC	91	2
TCGA-NI-A8LF	91	2
TCGA-5C-A9VH	91	2
TCGA-FV-A495	90	2
TCGA-DD-A73A	90	2
TCGA-BC-A217	90	2
TCGA-RG-A7D4	89	2
TCGA-ZS-A9CD	89	2
TCGA-LG-A9QD	89	2
TCGA-DD-A116	89	2
TCGA-CC-A7IL	88	2
TCGA-DD-AACG	88	2
TCGA-DD-AADP	88	2
TCGA-DD-AAD6	88	2
TCGA-DD-AADV	88	2
TCGA-G3-A3CG	87	2
TCGA-DD-AACV	87	2
TCGA-DD-AAW0	87	2
TCGA-DD-AADR	85	2
TCGA-G3-A5SJ	85	2
TCGA-DD-AAW3	84	2
TCGA-EP-A3JL	84	2
TCGA-DD-AACJ	84	2
TCGA-DD-AACB	83	2
TCGA-G3-AAV4	82	2
TCGA-2Y-A9GZ	82	2
TCGA-DD-AACH	82	2
TCGA-DD-AAVY	82	2
TCGA-DD-AADD	81	2
TCGA-2V-A95S	81	2
TCGA-DD-AAEH	81	2
TCGA-5R-AA1C	81	2
TCGA-2Y-A9GT	80	2
TCGA-DD-AADU	80	2
TCGA-G3-AAV3	80	2
TCGA-ZS-A9CF	80	2
TCGA-UB-A7ME	80	2
TCGA-ED-A66Y	79	2
TCGA-BW-A5NQ	79	2
TCGA-G3-A25Y	79	2
TCGA-KR-A7K0	79	2
TCGA-G3-A7M6	78	2
TCGA-DD-A11C	78	2
TCGA-CC-A8HU	78	2
TCGA-DD-AACC	78	2
TCGA-DD-AACD	77	2
TCGA-DD-A4NQ	77	2
TCGA-CC-A1HT	77	2
TCGA-DD-A1EL	77	2
TCGA-BC-A3KF	77	2
TCGA-G3-A5SK	77	2
TCGA-XR-A8TG	77	2
TCGA-FV-A3I0	77	2
TCGA-DD-AAEK	76	2
TCGA-ZP-A9CY	75	1
TCGA-EP-A26S	75	1
TCGA-DD-AADC	75	1
TCGA-5R-AAAM	74	1
TCGA-G3-AAUZ	74	1
TCGA-G3-A25W	74	1
TCGA-DD-AAC9	74	1
TCGA-FV-A4ZP	73	1
TCGA-DD-AAE2	73	1
TCGA-DD-A115	73	1
TCGA-UB-A7MA	72	1
TCGA-T1-A6J8	72	1
TCGA-2Y-A9H0	72	1
TCGA-DD-AACY	72	1
TCGA-EP-A2KC	72	1
TCGA-DD-AAE6	71	1
TCGA-ZS-A9CG	71	1
TCGA-CC-A123	71	1
TCGA-DD-A4NJ	71	1
TCGA-QA-A7B7	71	1
TCGA-2Y-A9H7	70	1
TCGA-DD-A73C	70	1
TCGA-FV-A23B	70	1
TCGA-RC-A6M3	70	1
TCGA-DD-AAVP	69	1
TCGA-UB-AA0U	69	1
TCGA-2Y-A9GW	69	1
TCGA-EP-A2KB	69	1
TCGA-2Y-A9H5	69	1
TCGA-G3-AAV7	69	1
TCGA-RC-A7SF	67	1
TCGA-G3-AAV5	67	1
TCGA-WX-AA44	67	1
TCGA-K7-A6G5	67	1
TCGA-DD-A73B	67	1
TCGA-DD-A3A2	67	1
TCGA-O8-A75V	67	1
TCGA-GJ-A9DB	67	1
TCGA-BD-A2L6	67	1
TCGA-CC-A3MB	66	1
TCGA-DD-AACE	66	1
TCGA-5C-AAPD	66	1
TCGA-DD-AAD3	65	1
TCGA-DD-A39Z	65	1
TCGA-BC-A10T	65	1
TCGA-DD-A4NK	65	1
TCGA-BC-A69H	65	1
TCGA-DD-A1EA	65	1
TCGA-FV-A3R2	64	1
TCGA-ES-A2HT	64	1
TCGA-FV-A4ZQ	64	1
TCGA-DD-A39V	63	1
TCGA-DD-A4NG	63	1
TCGA-UB-A7MC	63	1
TCGA-2Y-A9GY	63	1
TCGA-2Y-A9HB	63	1
TCGA-G3-A25Z	63	1
TCGA-2Y-A9H8	62	1
TCGA-DD-AAD2	62	1
TCGA-DD-AAEE	61	1
TCGA-ED-A8O6	61	1
TCGA-DD-AAE8	60	1
TCGA-DD-A73D	60	1
TCGA-YA-A8S7	60	1
TCGA-K7-AAU7	60	1
TCGA-DD-A39X	60	1
TCGA-2Y-A9H4	60	1
TCGA-BC-A10Y	59	1
TCGA-FV-A3I1	59	1
TCGA-RC-A7SH	59	1
TCGA-KR-A7K7	59	1
TCGA-BC-A8YO	59	1
TCGA-DD-AAED	59	1
TCGA-G3-AAV6	59	1
TCGA-DD-AAE0	59	1
TCGA-DD-AAVX	58	1
TCGA-DD-A73F	58	1
TCGA-2Y-A9GV	57	1
TCGA-BW-A5NP	57	1
TCGA-ED-A7XP	57	1
TCGA-BC-A5W4	56	1
TCGA-DD-AADJ	56	1
TCGA-G3-A25U	56	1
TCGA-2Y-A9GS	56	1
TCGA-WQ-AB4B	56	1
TCGA-ZP-A9D4	56	1
TCGA-DD-AAVR	56	1
TCGA-DD-A3A5	55	1
TCGA-DD-AADK	55	1
TCGA-ES-A2HS	54	1
TCGA-DD-AAE4	54	1
TCGA-DD-A1EJ	54	1
TCGA-ED-A7XO	54	1
TCGA-WX-AA46	53	1
TCGA-BC-A216	53	1
TCGA-DD-A119	53	1
TCGA-2Y-A9H6	52	1
TCGA-G3-A7M7	52	1
TCGA-GJ-A3OU	52	1
TCGA-ZP-A9D2	52	1
TCGA-2Y-A9GX	52	1
TCGA-RC-A7S9	51	1
TCGA-DD-A1E9	51	1
TCGA-G3-A25V	51	1
TCGA-XR-A8TD	51	1
TCGA-CC-A5UC	50	1
TCGA-ZP-A9D0	50	1
TCGA-DD-AACM	50	1
TCGA-DD-A1EK	50	1
TCGA-CC-A8HS	49	1
TCGA-DD-A1EI	49	1
TCGA-DD-AAVQ	48	1
TCGA-CC-5260	48	1
TCGA-EP-A3RK	48	1
TCGA-DD-AAVU	48	1
TCGA-DD-AADY	48	1
TCGA-RC-A7SB	48	1
TCGA-DD-A4NH	47	1
TCGA-DD-A3A3	47	1
TCGA-DD-A4NS	47	1
TCGA-DD-A4NE	46	1
TCGA-DD-A4ND	46	1
TCGA-2Y-A9H2	46	1
TCGA-ED-A97K	46	1
TCGA-ZP-A9CZ	46	1
TCGA-DD-A4NO	46	1
TCGA-DD-A4NN	45	1
TCGA-DD-AADW	45	1
TCGA-XR-A8TC	45	1
TCGA-GJ-A6C0	45	1
TCGA-DD-AAVS	45	1
TCGA-G3-AAV1	45	1
TCGA-BD-A3ER	45	1
TCGA-CC-A9FU	44	1
TCGA-DD-AAE1	44	1
TCGA-DD-AACW	44	1
TCGA-DD-AACS	44	1
TCGA-DD-A4NR	44	1
TCGA-FV-A3R3	43	1
TCGA-HP-A5MZ	43	1
TCGA-KR-A7K2	43	1
TCGA-EP-A12J	42	1
TCGA-DD-AACN	42	1
TCGA-KR-A7K8	42	1
TCGA-K7-A5RF	41	1
TCGA-PD-A5DF	40	1
TCGA-ED-A66X	40	1
TCGA-DD-A11B	39	1
TCGA-CC-A3MA	39	1
TCGA-LG-A9QC	39	1
TCGA-G3-A25T	39	1
TCGA-G3-AAV2	39	1
TCGA-G3-A3CH	38	1
TCGA-DD-AA3A	38	1
TCGA-DD-AACO	38	1
TCGA-DD-AAVZ	36	0
TCGA-UB-AA0V	35	0
TCGA-WX-AA47	34	0
TCGA-DD-A39W	33	0
TCGA-DD-A4NA	31	0
TCGA-DD-A3A4	31	0
TCGA-MR-A8JO	30	0
TCGA-G3-A7M8	29	0
TCGA-ED-A7PY	28	0
TCGA-DD-AAVW	28	0
TCGA-DD-A1EH	28	0
TCGA-BC-A10Q	27	0
TCGA-ED-A82E	27	0
TCGA-G3-A5SI	27	0
TCGA-ED-A7PX	26	0
TCGA-DD-A4NB	25	0
TCGA-RC-A6M5	24	0
TCGA-DD-A1EC	23	0
TCGA-DD-A4NL	23	0
TCGA-DD-A3A6	21	0
TCGA-DD-A1ED	20	0
TCGA-DD-A4NP	20	0
TCGA-CC-A9FV	17	0
TCGA-MR-A520	16	0
TCGA-G3-A3CI	15	0
TCGA-5R-AA1D	15	0
TCGA-XR-A8TE	11	0
TCGA-ED-A5KG	10	0
TCGA-BC-A10X	3	0
