# Supplementary material for: CXCL12 and IL7R as Novel Therapeutic Targets for Liver Hepatocellular Carcinoma Are Correlated With Somatic Mutations and the Tumor Immunological Microenvironment
Source: Front Oncol. 2020 Dec 4;10:574853. doi: 10.3389/fonc.2020.574853 (PMC7746863; doi:10.3389/fonc.2020.574853)
Supplement: Supplementary file 1 [file DataSheet_1.zip › Additional file/Table S9_The information of CXCL12-related DNA methylation site.xlsx]

## Sheet: Sheet1
probe	chr	genebiotype	genename	cpgistart	cpgiend	cpgiid	wilcox_stat	pval	adj.pval
cg08979862	chr10	protein_coding	CXCL12	44879714	44882391	2763	5088	0.021915	0.025828
cg25721625	chr10	protein_coding	CXCL12	44879714	44882391	2763	3115	9.49e-09	3.91e-08
cg06048524	chr10	protein_coding	CXCL12	44879714	44882391	2763	4014	3.06e-05	5.32e-05
cg17267805	chr10	protein_coding	CXCL12	44879714	44882391	2763	3639	1.41e-06	3.32e-06
cg23407507	chr10	protein_coding	CXCL12	44879714	44882391	2763	4172	9.92e-05	0.000163
